# Supplementary material for: Gene expression profiling of glioblastoma cell lines depending on TP53 status after tumor-treating fields (TTFields) treatment
Source: Sci Rep. 2020 Jul 23;10:12272. doi: 10.1038/s41598-020-68473-6 (PMC7378235; doi:10.1038/s41598-020-68473-6)
Supplement: Supplementary file 1 — Supplementary Dataset 1. [file 41598_2020_68473_MOESM1_ESM.xlsx]

## Sheet: aging
Supplementary Dataset 1. The functional classification of genes involved in various cellular response after TTFields in WT TP53 cell lines (≥ 1.3-fold changes).
Filter: 21		Fold change
Systematic	Gene Symbol	U87_TTF /U87_CTL	GeneBank		Color index
A_23_P118306	DNAJA3	1.34183	NM_005147		Log(2) ratio	Fold	Color	RGB
A_23_P146456	CTSV	0.726824	NM_001333		>3.321928095	>10		150.5.1
A_23_P206661	NQO1	0.695143	NM_000903		>2.9068906	>7.5		200.7.2
A_23_P301925	COX1	2.2862	ENST00000361624		>2.321928095	>5		250.8.2
A_23_P315252	ND4	1.57674	ENST00000361381		>1.5849625	>3		253.52.47
A_23_P31921	ASS1	0.687777	NM_000050		>1	>2		253.102.98
A_23_P328206	DNMBP	1.37109	NM_015221		>0.8073549	>1.75		254.152.148
A_23_P337726	ATP6	2.18226	ENST00000361899		>0.584962501	>1.5		255.202.201
A_23_P383009	IGFBP5	1.36928	NM_000599		>0.3219281	>1.25		255.230.229
A_23_P408249	PCK1	1.3078	NM_002591		0	1		255.255.255
A_23_P421401	PDGFRB	1.31558	NM_002609		<-0.3219281	<0.8		232.229.255
A_23_P428129	CDKN1C	0.306057	NM_000076		<-0.584962501	<0.6666666		205.205.205
A_23_P47704	UCP2	1.35755	NM_003355		<-0.8073549	<0.5714286		152.162.254
A_23_P5301	TFCP2L1	1.31271	NM_014553		<-1	<0.5		88.104.254
A_23_P98022	SIRT1	0.616309	NM_012238		<-1.5849625	<0.3333333		39.59.253
A_23_P98085	PTEN	0.711103	NM_000314		<-2.321928095	<0.2		2.25.244
A_24_P376309	PPP1R9B	1.36823	NM_032595		<-2.9068906	<0.1333333		1.14.137
A_33_P3234580	ASS1	0.685427	NM_000050		<-3.321928095	<0.1		1.9.83
A_33_P3375934	NAMPT	0.65224	NM_005746
A_33_P3382177	TIMP2	0.427528	NM_003255
A_33_P3508822	APP	1.56675	NM_000484

## Sheet: angiogenesis
Filter: 37		Fold change
Systematic	Gene Symbol	U87_TTF /U87_CTL	GeneBank
A_23_P104798	IL18	0.754145	NM_001562
A_23_P111402	RSPO3	0.766816	NM_032784
A_23_P120883	HMOX1	0.341727	NM_002133
A_23_P136978	SRPX2	0.72289	NM_014467
A_23_P137016	SAT1	0.182562	NM_002970
A_23_P201551	VAV3	1.62837	NM_006113
A_23_P211345	TBX1	1.37261	NM_080647
A_23_P301304	FGFR1	1.72093	NM_023110
A_23_P396858	FZD8	1.347	NM_031866
A_23_P39931	DYSF	0.705492	NM_003494
A_23_P406438	SRPK2	0.750851	NM_182691
A_23_P421401	PDGFRB	1.31558	NM_002609
A_23_P501538	HOXA3	1.84214	NM_153631
A_23_P52336	UNC5B	1.44076	NM_170744
A_23_P53891	KLF5	0.489807	NM_001730
A_23_P60387	NOTCH1	1.62283	NM_017617
A_23_P69030	COL8A1	0.752738	NM_001850
A_23_P70968	HOXA7	1.32264	NM_006896
A_23_P77000	VASH1	1.47202	NM_014909
A_23_P79221	ACVR1	0.729891	NM_001105
A_23_P98022	SIRT1	0.616309	NM_012238
A_23_P98085	PTEN	0.711103	NM_000314
A_24_P12401	VEGFA	0.597158	NM_001025366
A_24_P245298	TNFSF12	1.86408	NM_003809
A_24_P300777	ADAM8	0.657135	NM_001109
A_24_P88696	SCG2	0.761792	NM_003469
A_32_P205110	FOXC1	0.752118	NM_001453
A_32_P87013	CXCL8	0.519274	NM_000584
A_33_P3237135	MMP2	1.435	NM_004530
A_33_P3239849	GPX1	1.68979	NM_201397
A_33_P3295358	ANGPTL4	0.27123	NM_139314
A_33_P3331451	TGFBR1	0.753732	NM_004612
A_33_P3337272	NRARP	0.502889	NM_001004354
A_33_P3348714	FGF9	0.714722	NM_002010
A_33_P3371718	SAT1	0.177723	NM_002970
A_33_P3379886	FGF2	0.715432	NM_002006
A_33_P3413905	ADM2	1.54048	NM_024866

## Sheet: cell cycle
Filter: 74		Fold change
Systematic	Gene Symbol	U87_TTF /U87_CTL	GeneBank
A_23_P110712	DUSP1	0.484144	NM_004417
A_23_P133739	HUS1B	0.743637	NM_148959
A_23_P137361	WRAP73	1.4925	NM_017818
A_23_P140821	PARD6A	1.59164	NM_016948
A_23_P164559	CHAMP1	2.15458	NM_032436
A_23_P215787	HBP1	0.741678	NM_012257
A_23_P253524	CENPE	0.674491	NM_001813
A_23_P30254	PLK2	0.707744	NM_006622
A_23_P345118	PIM1	0.613336	NM_002648
A_23_P345678	FANCD2	1.37637	NM_033084
A_23_P360626	PLD6	1.31945	NM_178836
A_23_P402733	SON	0.645682	NM_032195
A_23_P428129	CDKN1C	0.306057	NM_000076
A_23_P44505	KLF11	1.69592	NM_003597
A_23_P52017	ASPM	0.762597	NM_018136
A_23_P60387	NOTCH1	1.62283	NM_017617
A_23_P61398	PIM3	0.485911	NM_001001852
A_23_P75071	KIF20B	0.668025	NM_016195
A_23_P75839	TSG101	0.656157	NM_006292
A_23_P77000	VASH1	1.47202	NM_014909
A_23_P79221	ACVR1	0.729891	NM_001105
A_23_P88303	HSPA2	1.36024	NM_021979
A_24_P183292	CSNK1A1	0.548295	ENST00000412431
A_24_P210675	NDE1	0.734079	NM_017668
A_24_P226210	CEP120	0.630273	NM_153223
A_24_P237486	MECP2	1.80036	NM_004992
A_24_P292964	CDK5RAP3	0.752929	NM_001278198
A_24_P295590	RASSF4	1.55384	NM_032023
A_24_P303815	UHRF2	0.726769	NM_152896
A_24_P376309	PPP1R9B	1.36823	NM_032595
A_24_P396720	PPP1CB	0.681328	NM_002709
A_24_P406132	MAPK13	1.33366	NM_002754
A_24_P472455	ARF6	0.663108	NM_001663
A_24_P555510	PCM1	0.68995	NM_006197
A_24_P56363	CAB39L	1.34622	NM_030925
A_24_P81841	CDKN1B	0.426307	NM_004064
A_24_P942604	SMC1A	0.747848	NM_006306
A_24_P945000	SKA2	0.611053	NM_182620
A_32_P103669	GOLGA6C	0.719639	NM_001164404
A_32_P176550	JMY	0.506633	NM_152405
A_32_P199884	HORMAD1	0.744192	NM_032132
A_32_P205637	PARD6B	0.326573	NM_032521
A_32_P219116	CENPJ	0.716998	NM_018451
A_32_P87013	CXCL8	0.519274	NM_000584
A_33_P3213695	CAB39L	0.715466	NM_001079670
A_33_P3217689	JMY	0.716732	NM_152405
A_33_P3219942	EML1	2.10163	NM_001008707
A_33_P3222630	FBXO43	0.632398	NM_001029860
A_33_P3233764	LATS1	0.607532	NM_001270519
A_33_P3238690	TET2	0.706269	NM_001127208
A_33_P3242503	ZNF365	1.31383	NM_199451
A_33_P3243364	ERCC4	0.673244	NM_005236
A_33_P3254291	CNOT4	0.69182	NM_001190848
A_33_P3260722	UVRAG	1.5746	NM_003369
A_33_P3267814	MICAL3	1.40803	NM_001136004
A_33_P3291831	CEP55	0.701499	NM_018131
A_33_P3296240	CNTLN	0.759863	NM_017738
A_33_P3301010	SPIRE1	0.633358	NM_001128626
A_33_P3307903	CDKN3	0.70195	NM_005192
A_33_P3322283	AZI2	0.765677	NM_001271650
A_33_P3322307	DDX11	1.33578	NM_001257145
A_33_P3329098	WTAP	0.578232	NM_004906
A_33_P3331451	TGFBR1	0.753732	NM_004612
A_33_P3345812	GPER1	1.33433	NM_001039966
A_33_P3346102	TAOK3	0.656031	NM_016281
A_33_P3346891	MYBL1	0.723774	NM_001294282
A_33_P3351356	ARHGEF10	0.706608	ENST00000398560
A_33_P3356070	LPIN1	0.723384	NM_001261428
A_33_P3373745	BRD4	1.75627	NM_014299
A_33_P3377304	TCF7L2	1.36666	NM_001198531
A_33_P3380211	AKAP9	0.592062	NM_005751
A_33_P3385870	CCNG2	0.619249	NM_004354
A_33_P3389153	STK10	1.77934	NM_005990
A_33_P3417141	CCDC124	1.5842	NM_138442

## Sheet: cell death
Filter: 81		Fold change
Systematic	Gene Symbol	U87_TTF /U87_CTL	GeneBank
A_23_P102000	CXCR4	0.713307	NM_001008540
A_23_P106002	NFKBIA	0.38082	NM_020529
A_23_P118306	DNAJA3	1.34183	NM_005147
A_23_P120125	COLEC11	1.58246	NM_199235
A_23_P120883	HMOX1	0.341727	NM_002133
A_23_P122937	ELMO1	0.679183	NM_014800
A_23_P12884	GRK5	1.75802	NM_005308
A_23_P134125	MAP3K5	0.736265	NM_005923
A_23_P141730	DSG2	0.764996	NM_001943
A_23_P146456	CTSV	0.726824	NM_001333
A_23_P153562	C5AR1	0.590861	NM_001736
A_23_P159406	SPRR1B	0.261301	NM_003125
A_23_P16992	PKP4	0.74536	NM_003628
A_23_P17134	MAL	0.170827	NM_002371
A_23_P17663	MX1	0.740313	NM_002462
A_23_P19020	SNCAIP	1.62643	NM_005460
A_23_P209195	C19orf12	1.32267	NM_031448
A_23_P211345	TBX1	1.37261	NM_080647
A_23_P215634	IGFBP3	0.481535	NM_001013398
A_23_P250136	GRIK2	0.744442	NM_175768
A_23_P27133	KRT15	0.632038	NM_002275
A_23_P30024	NFKB1	0.642259	NM_003998
A_23_P32414	STK26	0.664435	NM_016542
A_23_P3368	FURIN	1.32943	NM_002569
A_23_P345118	PIM1	0.613336	NM_002648
A_23_P356004	KCNIP3	1.31618	NM_013434
A_23_P41854	CARD6	1.3131	NM_032587
A_23_P433990	SPG7	2.055	NM_003119
A_23_P44505	KLF11	1.69592	NM_003597
A_23_P52336	UNC5B	1.44076	NM_170744
A_23_P60387	NOTCH1	1.62283	NM_017617
A_23_P61398	PIM3	0.485911	NM_001001852
A_23_P66798	KRT19	0.502187	NM_002276
A_23_P69109	PLSCR1	0.41669	NM_021105
A_23_P69617	UNC5C	1.64919	NM_003728
A_23_P74609	G0S2	0.566144	NM_015714
A_23_P76488	EMP1	0.20086	NM_001423
A_23_P90845	TIA1	0.439225	NM_022173
A_23_P98022	SIRT1	0.616309	NM_012238
A_23_P98085	PTEN	0.711103	NM_000314
A_23_P99540	ZFP36L1	0.656311	NM_004926
A_24_P115774	BIRC2	0.708536	NM_001166
A_24_P134834	RHBDD1	1.35448	NM_032276
A_24_P205120	SPG7	1.49953	NM_199367
A_24_P228149	KRT13	0.358505	NM_002274
A_24_P245298	TNFSF12	1.86408	NM_003809
A_24_P287473	SAV1	0.684573	NM_021818
A_24_P292964	CDK5RAP3	0.752929	NM_001278198
A_24_P393372	PACS2	1.95689	NM_001100913
A_24_P472455	ARF6	0.663108	NM_001663
A_24_P81841	CDKN1B	0.426307	NM_004064
A_24_P929754	MKNK2	1.45728	NM_199054
A_32_P153388	GULP1	0.543347	NM_016315
A_32_P163125	SGMS1	0.635684	NM_147156
A_32_P175739	HK2	0.707048	NM_000189
A_32_P176550	JMY	0.506633	NM_152405
A_33_P3217073	GHITM	0.74692	NM_014394
A_33_P3217689	JMY	0.716732	NM_152405
A_33_P3224803	NCF1	1.37429	NM_000265
A_33_P3227041	BID	0.712578	NM_197966
A_33_P3239849	GPX1	1.68979	NM_201397
A_33_P3240767	CIDEC	1.51434	NM_022094
A_33_P3251703	CRIP1	0.678538	NM_001311
A_33_P3252394	GADD45G	1.45584	NM_006705
A_33_P3260426	SPRR2A	0.567486	NM_005988
A_33_P3260669	STK3	0.748079	NM_001256312
A_33_P3269924	HIP1R	1.64822	NM_001303099
A_33_P3298356	SH3GLB1	0.541914	NM_001206651
A_33_P3323718	UACA	0.642624	NM_001008224
A_33_P3331451	TGFBR1	0.753732	NM_004612
A_33_P3338166	NUAK2	1.36827	NM_030952
A_33_P3345812	GPER1	1.33433	NM_001039966
A_33_P3347452	RPS6KA2	1.45914	NM_021135
A_33_P3375934	NAMPT	0.65224	NM_005746
A_33_P3376971	CHAC1	0.549731	NM_024111
A_33_P3402076	BAD	1.43613	ENST00000544271
A_33_P3405728	PKP2	0.754439	NM_004572
A_33_P3413468	EDA2R	0.718179	NM_001242310
A_33_P3421913	CADM1	1.36828	NM_001301043
A_33_P3508822	APP	1.56675	NM_000484
A_33_P3878772	JAK2	0.670716	NM_004972

## Sheet: cell migration
Filter: 61		Fold change
Systematic	Gene Symbol	U87_TTF /U87_CTL	GeneBank
A_23_P102000	CXCR4	0.713307	NM_001008540
A_23_P121374	SEMA5B	0.731162	NM_001031702
A_23_P122937	ELMO1	0.679183	NM_014800
A_23_P126803	ARPC5	0.725645	NM_005717
A_23_P147431	LYN	0.436332	NM_002350
A_23_P153562	C5AR1	0.590861	NM_001736
A_23_P154526	GRB14	0.763333	NM_004490
A_23_P157580	SDCBP	0.510827	NM_005625
A_23_P201551	VAV3	1.62837	NM_006113
A_23_P206280	GPR56	1.37164	NM_201525
A_23_P211345	TBX1	1.37261	NM_080647
A_23_P213102	PALLD	0.518512	NM_016081
A_23_P301304	FGFR1	1.72093	NM_023110
A_23_P312150	EDN2	0.508185	NM_001956
A_23_P337262	APCDD1	1.65555	NM_153000
A_23_P362148	DNER	0.751928	NM_139072
A_23_P421401	PDGFRB	1.31558	NM_002609
A_23_P52017	ASPM	0.762597	NM_018136
A_23_P60387	NOTCH1	1.62283	NM_017617
A_23_P62932	ATP1B1	0.308608	NM_001677
A_23_P6596	HES1	1.4348	NM_005524
A_23_P71752	ZFAND5	0.620414	NM_006007
A_23_P75811	SLC3A2	0.764809	NM_001012662
A_23_P79221	ACVR1	0.729891	NM_001105
A_23_P82868	PLAT	0.26201	NM_000930
A_23_P90359	NRTN	1.38823	NM_004558
A_23_P91081	EPCAM	1.67341	NM_002354
A_23_P98085	PTEN	0.711103	NM_000314
A_24_P11587	PEX13	0.438609	NM_002618
A_24_P12401	VEGFA	0.597158	NM_001025366
A_24_P207995	L1CAM	1.33348	NM_000425
A_24_P210675	NDE1	0.734079	NM_017668
A_24_P245298	TNFSF12	1.86408	NM_003809
A_24_P300777	ADAM8	0.657135	NM_001109
A_24_P31275	ATP1B2	0.763146	NM_001678
A_24_P36299	ARHGAP35	1.47247	NM_004491
A_24_P376309	PPP1R9B	1.36823	NM_032595
A_24_P385313	PTPRF	1.53195	NM_002840
A_24_P555510	PCM1	0.68995	NM_006197
A_24_P88696	SCG2	0.761792	NM_003469
A_32_P174365	SATB2	0.647342	NM_015265
A_32_P205110	FOXC1	0.752118	NM_001453
A_32_P87013	CXCL8	0.519274	NM_000584
A_33_P3221303	CCR10	1.66215	NM_016602
A_33_P3239849	GPX1	1.68979	NM_201397
A_33_P3251776	HSD3B7	1.41733	NM_001142777
A_33_P3262949	FERMT1	0.520953	ENST00000378844
A_33_P3268567	NCK2	0.636003	NM_003581
A_33_P3276282	PTPRF	1.31058	ENST00000617451
A_33_P3306146	PLAU	0.397264	NM_001145031
A_33_P3313889	TOR1A	1.3575	NM_000113
A_33_P3330209	AUTS2	0.677555	NM_001127232
A_33_P3331451	TGFBR1	0.753732	NM_004612
A_33_P3340769	ADAM9	0.731207	NM_003816
A_33_P3341499	WNT5A	0.740519	NM_003392
A_33_P3371219	SDC2	0.751799	NM_002998
A_33_P3376249	S100A2	1.3252	NM_005978
A_33_P3379886	FGF2	0.715432	NM_002006
A_33_P3409854	LHX1	1.52495	NM_005568
A_33_P3418833	FLRT3	0.744483	NM_198391
A_33_P3422581	WDPCP	0.767204	NM_015910

## Sheet: Extracellular matrix
Filter: 39		Fold change
Systematic	Gene Symbol	U87_TTF /U87_CTL	GeneBank
A_23_P121533	SPON2	3.70809	NM_012445
A_23_P129695	VASN	0.55779	NM_138440
A_23_P136978	SRPX2	0.72289	NM_014467
A_23_P154894	CSTB	0.341992	NM_000100
A_23_P158096	COL27A1	1.87547	NM_032888
A_23_P204286	MGP	0.533009	NM_000900
A_23_P216361	COL14A1	1.3215	NM_021110
A_23_P24433	CTSF	1.33365	NM_003793
A_23_P254741	SOD3	1.62043	NM_003102
A_23_P27315	EMILIN2	1.38812	NM_032048
A_23_P303671	ECM2	0.762839	NM_001393
A_23_P353035	IGFBP7	2.34128	NM_001553
A_23_P405129	LTBP2	1.35173	NM_000428
A_23_P47168	FLRT1	1.45228	NM_013280
A_23_P501007	EFEMP1	0.662803	NM_001039348
A_23_P69030	COL8A1	0.752738	NM_001850
A_23_P69109	PLSCR1	0.41669	NM_021105
A_23_P82868	PLAT	0.26201	NM_000930
A_23_P8961	IL7	0.741091	NM_000880
A_24_P12401	VEGFA	0.597158	NM_001025366
A_24_P207995	L1CAM	1.33348	NM_000425
A_24_P235400	MMP16	0.600434	NM_005941
A_24_P870620	PTN	0.767915	NM_002825
A_32_P107876	FRAS1	1.31895	NM_025074
A_32_P32254	COL6A1	1.44809	NM_001848
A_32_P70315	TIMP4	0.70477	NM_003256
A_33_P3237135	MMP2	1.435	NM_004530
A_33_P3238166	PXDN	1.94851	NM_012293
A_33_P3242919	HNRNPM	1.34532	NM_005968
A_33_P3271455	PXDN	1.80506	NM_012293
A_33_P3318946	HAPLN2	0.588359	NM_021817
A_33_P3341499	WNT5A	0.740519	NM_003392
A_33_P3348714	FGF9	0.714722	NM_002010
A_33_P3358898	SSC5D	1.36581	NM_001144950
A_33_P3367830	EFEMP2	1.47114	NM_016938
A_33_P3371219	SDC2	0.751799	NM_002998
A_33_P3382177	TIMP2	0.427528	NM_003255
A_33_P3395743	VWA1	0.581978	NM_022834
A_33_P3418833	FLRT3	0.744483	NM_198391

## Sheet: immune
Filter: 101		Fold change
Systematic	Gene Symbol	U87_TTF /U87_CTL	GeneBank
A_23_P102000	CXCR4	0.713307	NM_001008540
A_23_P104798	IL18	0.754145	NM_001562
A_23_P108835	YPEL5	0.675436	NM_016061
A_23_P114740	CFH	0.739672	NM_000186
A_23_P118306	DNAJA3	1.34183	NM_005147
A_23_P119295	ECSIT	1.32706	NM_016581
A_23_P120125	COLEC11	1.58246	NM_199235
A_23_P121533	SPON2	3.70809	NM_012445
A_23_P121716	ANXA3	0.561083	NM_005139
A_23_P12463	QSOX1	0.558749	NM_002826
A_23_P125423	C1R	0.739115	NM_001733
A_23_P126803	ARPC5	0.725645	NM_005717
A_23_P133133	ALPK1	0.672159	NM_025144
A_23_P134125	MAP3K5	0.736265	NM_005923
A_23_P140427	EVL	1.31944	NM_016337
A_23_P147431	LYN	0.436332	NM_002350
A_23_P153562	C5AR1	0.590861	NM_001736
A_23_P154235	NMI	0.748527	NM_004688
A_23_P154894	CSTB	0.341992	NM_000100
A_23_P157580	SDCBP	0.510827	NM_005625
A_23_P17663	MX1	0.740313	NM_002462
A_23_P206960	SEC14L1	1.34234	NM_003003
A_23_P215154	NUB1	1.72405	NM_016118
A_23_P29036	IFNGR2	0.505572	NM_005534
A_23_P29773	LAMP3	0.723959	NM_014398
A_23_P30024	NFKB1	0.642259	NM_003998
A_23_P31921	ASS1	0.687777	NM_000050
A_23_P334021	IGF2R	1.3262	NM_000876
A_23_P37441	B2M	0.261467	NM_004048
A_23_P39931	DYSF	0.705492	NM_003494
A_23_P406438	SRPK2	0.750851	NM_182691
A_23_P408353	HLA-A	0.363409	NM_002116
A_23_P428827	AKIRIN2	0.711949	NM_018064
A_23_P45871	IFI44L	0.643294	NM_006820
A_23_P50504	FTL	0.664421	NM_000146
A_23_P59005	TAP1	0.703808	NM_000593
A_23_P60387	NOTCH1	1.62283	NM_017617
A_23_P74112	IFNLR1	1.40492	NM_170743
A_23_P8281	IFNGR1	0.501978	NM_000416
A_23_P8452	LFNG	1.4075	NM_001040167
A_23_P85209	IL13RA2	0.593176	NM_000640
A_23_P8961	IL7	0.741091	NM_000880
A_23_P92928	C6	0.711823	NM_000065
A_23_P98022	SIRT1	0.616309	NM_012238
A_23_P99693	ZBTB1	0.589729	NM_014950
A_24_P126139	RAB9B	0.764676	NM_016370
A_24_P13230	RAB6A	0.728517	NM_002869
A_24_P142743	CNN2	0.592432	ENST00000564572
A_24_P151	KCNAB2	1.63702	NM_003636
A_24_P161018	PARP14	0.560975	NM_017554
A_24_P187970	PADI2	0.552733	NM_007365
A_24_P188377	CD55	0.723012	NM_000574
A_24_P19677	IFNLR1	0.723404	NM_173065
A_24_P245298	TNFSF12	1.86408	NM_003809
A_24_P263653	DOCK2	0.73902	NM_004946
A_24_P287043	IFITM2	0.745009	NM_006435
A_24_P300777	ADAM8	0.657135	NM_001109
A_24_P304154	AMPD3	0.487781	NM_001025390
A_24_P385611	SP100	0.729347	NM_003113
A_24_P402898	OTUD4	0.581804	NM_001102653
A_24_P48204	SECTM1	0.226483	NM_003004
A_24_P58337	FTH1	0.445072	NM_002032
A_32_P121085	DOK3	1.3103	NM_001144875
A_32_P156963	ACTG1	0.575981	NM_001614
A_32_P6015	MNX1	1.76684	NM_005515
A_32_P87013	CXCL8	0.519274	NM_000584
A_33_P3221303	CCR10	1.66215	NM_016602
A_33_P3224803	NCF1	1.37429	NM_000265
A_33_P3234580	ASS1	0.685427	NM_000050
A_33_P3238166	PXDN	1.94851	NM_012293
A_33_P3245539	PNMA1	1.35277	NM_006029
A_33_P3251703	CRIP1	0.678538	NM_001311
A_33_P3268334	PGAM1	0.766897	NM_002629
A_33_P3271445	COL4A3BP	0.642781	NM_001130105
A_33_P3271455	PXDN	1.80506	NM_012293
A_33_P3281408	YPEL5	0.277481	NM_001127401
A_33_P3290394	IL2RG	0.307033	NM_000206
A_33_P3298587	SBNO2	0.553329	NM_014963
A_33_P3306146	PLAU	0.397264	NM_001145031
A_33_P3307836	LRRC7	0.68903	ENST00000370958
A_33_P3330109	HLA-C	0.557684	NM_001243042
A_33_P3341499	WNT5A	0.740519	NM_003392
A_33_P3345812	GPER1	1.33433	NM_001039966
A_33_P3356577	SIRPB1	1.30135	ENST00000381596
A_33_P3358898	SSC5D	1.36581	NM_001144950
A_33_P3361851	RAB7A	0.555558	NM_004637
A_33_P3367692	CFH	0.669737	NM_001014975
A_33_P3370634	CNIH1	1.31333	ENST00000557659
A_33_P3379947	HLA-B	0.397882	NM_005514
A_33_P3379962	HLA-A	0.553493	NM_002116
A_33_P3382177	TIMP2	0.427528	NM_003255
A_33_P3389153	STK10	1.77934	NM_005990
A_33_P3396389	IL1R1	0.742896	NM_000877
A_33_P3420792	PDAP1	1.44324	NM_014891
A_33_P3421913	CADM1	1.36828	NM_001301043
A_33_P3424800	HLA-B	0.416478	NM_005514
A_33_P3424803	HLA-C	0.43497	M26429
A_33_P3462422	THEMIS	0.757761	NM_001164685
A_33_P3508822	APP	1.56675	NM_000484
A_33_P3835524	POU2F2	0.461337	NM_001207026
A_33_P3878772	JAK2	0.670716	NM_004972

## Sheet: neurogenesis
Filter: 102		Fold change
Systematic	Gene Symbol	U87_TTF /U87_CTL	GeneBank
A_23_P102000	CXCR4	0.713307	NM_001008540
A_23_P121374	SEMA5B	0.731162	NM_001031702
A_23_P121533	SPON2	3.70809	NM_012445
A_23_P129209	IDH2	0.736959	NM_002168
A_23_P138760	CLCF1	1.45861	NM_013246
A_23_P140427	EVL	1.31944	NM_016337
A_23_P147431	LYN	0.436332	NM_002350
A_23_P164047	MMD	1.40302	NM_012329
A_23_P206280	GPR56	1.37164	NM_201525
A_23_P213102	PALLD	0.518512	NM_016081
A_23_P28598	DLX2	1.31121	NM_004405
A_23_P301304	FGFR1	1.72093	NM_023110
A_23_P30254	PLK2	0.707744	NM_006622
A_23_P304237	RAPGEF1	1.45162	NM_198679
A_23_P32414	STK26	0.664435	NM_016542
A_23_P337262	APCDD1	1.65555	NM_153000
A_23_P347432	DVL1	0.690692	NM_004421
A_23_P362148	DNER	0.751928	NM_139072
A_23_P37441	B2M	0.261467	NM_004048
A_23_P378416	GPM6B	0.600432	NM_001001996
A_23_P383118	ZSWIM5	1.34054	NM_020883
A_23_P385263	CHD5	1.30397	NM_015557
A_23_P396858	FZD8	1.347	NM_031866
A_23_P411113	CNTNAP1	0.765518	NM_003632
A_23_P416434	JADE2	1.56612	NM_015288
A_23_P428129	CDKN1C	0.306057	NM_000076
A_23_P43317	PRDM12	1.31987	NM_021619
A_23_P47168	FLRT1	1.45228	NM_013280
A_23_P52017	ASPM	0.762597	NM_018136
A_23_P52336	UNC5B	1.44076	NM_170744
A_23_P55342	DVL2	1.3459	NM_004422
A_23_P57667	PLXNA1	1.69713	NM_032242
A_23_P58031	MAP3K13	1.31248	NM_004721
A_23_P60387	NOTCH1	1.62283	NM_017617
A_23_P6596	HES1	1.4348	NM_005524
A_23_P69617	UNC5C	1.64919	NM_003728
A_23_P75071	KIF20B	0.668025	NM_016195
A_23_P75088	PDZD7	1.35624	NM_024895
A_23_P84872	SECISBP2	1.628	NM_024077
A_23_P85218	SOX3	1.32141	NM_005634
A_23_P86900	B4GAT1	1.75811	NM_006876
A_23_P90359	NRTN	1.38823	NM_004558
A_23_P98085	PTEN	0.711103	NM_000314
A_24_P106910	PTCH1	1.46664	NM_001083602
A_24_P11587	PEX13	0.438609	NM_002618
A_24_P117029	LDLR	1.63765	NM_000527
A_24_P12401	VEGFA	0.597158	NM_001025366
A_24_P137897	IFRD1	0.766433	NM_001007245
A_24_P191417	NAB1	0.722871	NM_005966
A_24_P207995	L1CAM	1.33348	NM_000425
A_24_P210675	NDE1	0.734079	NM_017668
A_24_P226210	CEP120	0.630273	NM_153223
A_24_P226355	RANBP9	0.273535	NM_005493
A_24_P237486	MECP2	1.80036	NM_004992
A_24_P292964	CDK5RAP3	0.752929	NM_001278198
A_24_P34155	RUNX1	1.35895	NM_001122607
A_24_P36299	ARHGAP35	1.47247	NM_004491
A_24_P376309	PPP1R9B	1.36823	NM_032595
A_24_P385313	PTPRF	1.53195	NM_002840
A_24_P472455	ARF6	0.663108	NM_001663
A_24_P555510	PCM1	0.68995	NM_006197
A_24_P73370	ULK1	1.80513	NM_003565
A_24_P81965	RAP2A	0.736596	NM_021033
A_24_P870620	PTN	0.767915	NM_002825
A_32_P174365	SATB2	0.647342	NM_015265
A_32_P205637	PARD6B	0.326573	NM_032521
A_32_P225816	PRDM16	1.41435	NM_022114
A_32_P394951	NTN5	1.49776	ENST00000270235
A_32_P6015	MNX1	1.76684	NM_005515
A_32_P71788	FKBP4	0.755328	NM_002014
A_33_P3219942	EML1	2.10163	NM_001008707
A_33_P3225091	NUMBL	1.35002	NM_004756
A_33_P3242503	ZNF365	1.31383	NM_199451
A_33_P3248794	NAB2	1.44742	NM_005967
A_33_P3248903	WNT7B	1.62165	NM_058238
A_33_P3255914	MYLIP	0.621511	NM_013262
A_33_P3268567	NCK2	0.636003	NM_003581
A_33_P3276282	PTPRF	1.31058	ENST00000617451
A_33_P3294252	ATF1	0.703387	NM_005171
A_33_P3305203	RPS6KA5	1.50622	ENST00000614987
A_33_P3305749	RARB	0.563896	NM_000965
A_33_P3307836	LRRC7	0.68903	ENST00000370958
A_33_P3313889	TOR1A	1.3575	NM_000113
A_33_P3330209	AUTS2	0.677555	NM_001127232
A_33_P3331451	TGFBR1	0.753732	NM_004612
A_33_P3336925	PDLIM5	0.765278	NM_001256429
A_33_P3341499	WNT5A	0.740519	NM_003392
A_33_P3342628	HES4	0.384834	NM_021170
A_33_P3345812	GPER1	1.33433	NM_001039966
A_33_P3348872	PRDM16	1.60252	ENST00000607632
A_33_P3351356	ARHGEF10	0.706608	ENST00000398560
A_33_P3365805	CLN5	0.65095	NM_006493
A_33_P3371219	SDC2	0.751799	NM_002998
A_33_P3376971	CHAC1	0.549731	NM_024111
A_33_P3382177	TIMP2	0.427528	NM_003255
A_33_P3409854	LHX1	1.52495	NM_005568
A_33_P3418833	FLRT3	0.744483	NM_198391
A_33_P3422581	WDPCP	0.767204	NM_015910
A_33_P3508822	APP	1.56675	NM_000484
A_33_P3725227	COBL	1.33796	NM_015198
A_33_P3821494	MAPK8IP2	1.72141	ENST00000008876
A_33_P3878772	JAK2	0.670716	NM_004972

## Sheet: RNA splicing
Filter: 17		Fold change
Systematic	Gene Symbol	U87_TTF /U87_CTL	GeneBank
A_23_P1638	RBM4B	0.714613	NM_031492
A_23_P217468	AFF2	0.706073	NM_002025
A_23_P368393	SF3B1	0.728953	NM_001005526
A_23_P402733	SON	0.645682	NM_032195
A_23_P406438	SRPK2	0.750851	NM_182691
A_23_P58353	HNRNPD	0.618146	NM_031370
A_24_P145911	TRA2B	0.475644	ENST00000342294
A_24_P174824	SLU7	0.619676	NM_006425
A_24_P270496	NOVA1	0.356442	NM_006491
A_24_P376309	PPP1R9B	1.36823	NM_032595
A_24_P56317	MBNL2	0.583671	NM_144778
A_24_P941322	QKI	0.741277	NM_006775
A_33_P3242919	HNRNPM	1.34532	NM_005968
A_33_P3281139	ZC3H13	0.685394	ENST00000242848
A_33_P3293114	SRSF11	0.754696	NM_001190987
A_33_P3293903	AFF2	0.68956	ENST00000370458
A_33_P3329098	WTAP	0.578232	NM_004906

## Sheet: secretion
Filter: 69		Fold change
Systematic	Gene Symbol	U87_TTF /U87_CTL	GeneBank
A_23_P105545	VAMP1	0.702405	NM_016830
A_23_P108835	YPEL5	0.675436	NM_016061
A_23_P121716	ANXA3	0.561083	NM_005139
A_23_P12463	QSOX1	0.558749	NM_002826
A_23_P126803	ARPC5	0.725645	NM_005717
A_23_P147431	LYN	0.436332	NM_002350
A_23_P153562	C5AR1	0.590861	NM_001736
A_23_P154894	CSTB	0.341992	NM_000100
A_23_P157580	SDCBP	0.510827	NM_005625
A_23_P30024	NFKB1	0.642259	NM_003998
A_23_P31873	RAB11FIP1	0.417302	NM_001002814
A_23_P334021	IGF2R	1.3262	NM_000876
A_23_P3368	FURIN	1.32943	NM_002569
A_23_P347432	DVL1	0.690692	NM_004421
A_23_P372834	AQP1	2.14234	NM_198098
A_23_P37441	B2M	0.261467	NM_004048
A_23_P39766	GLS	1.44002	NM_014905
A_23_P39931	DYSF	0.705492	NM_003494
A_23_P402751	COX2	1.48481	ENST00000361739
A_23_P405129	LTBP2	1.35173	NM_000428
A_23_P408353	HLA-A	0.363409	NM_002116
A_23_P43255	FAM49B	0.609008	NM_016623
A_23_P50504	FTL	0.664421	NM_000146
A_23_P55998	SLC1A5	0.753395	NM_005628
A_23_P60387	NOTCH1	1.62283	NM_017617
A_23_P69537	NMU	0.762792	NM_006681
A_23_P75839	TSG101	0.656157	NM_006292
A_23_P82047	STXBP5	0.749079	NM_001127715
A_24_P12401	VEGFA	0.597158	NM_001025366
A_24_P126139	RAB9B	0.764676	NM_016370
A_24_P13230	RAB6A	0.728517	NM_002869
A_24_P142743	CNN2	0.592432	ENST00000564572
A_24_P151	KCNAB2	1.63702	NM_003636
A_24_P168574	GNAS	0.730828	ENST00000481768
A_24_P187970	PADI2	0.552733	NM_007365
A_24_P188377	CD55	0.723012	NM_000574
A_24_P237486	MECP2	1.80036	NM_004992
A_24_P263653	DOCK2	0.73902	NM_004946
A_24_P298013	GTPBP2	0.731534	NM_019096
A_24_P300777	ADAM8	0.657135	NM_001109
A_24_P304154	AMPD3	0.487781	NM_001025390
A_24_P58337	FTH1	0.445072	NM_002032
A_24_P726336	PHACTR2	0.439567	NM_001100164
A_24_P88696	SCG2	0.761792	NM_003469
A_32_P121085	DOK3	1.3103	NM_001144875
A_32_P175739	HK2	0.707048	NM_000189
A_33_P3235546	RIMS3	1.50801	NM_014747
A_33_P3251283	CTAGE4	0.752923	NM_198495
A_33_P3257027	FGF7	0.565009	NM_002009
A_33_P3267814	MICAL3	1.40803	NM_001136004
A_33_P3268334	PGAM1	0.766897	NM_002629
A_33_P3270863	XDH	0.454128	NM_000379
A_33_P3281408	YPEL5	0.277481	NM_001127401
A_33_P3289536	SNX10	0.679955	NM_001199835
A_33_P3298024	ABCC3	1.59769	NM_001144070
A_33_P3306146	PLAU	0.397264	NM_001145031
A_33_P3307836	LRRC7	0.68903	ENST00000370958
A_33_P3330109	HLA-C	0.557684	NM_001243042
A_33_P3356577	SIRPB1	1.30135	ENST00000381596
A_33_P3361851	RAB7A	0.555558	NM_004637
A_33_P3379947	HLA-B	0.397882	NM_005514
A_33_P3379962	HLA-A	0.553493	NM_002116
A_33_P3382177	TIMP2	0.427528	NM_003255
A_33_P3389153	STK10	1.77934	NM_005990
A_33_P3420792	PDAP1	1.44324	NM_014891
A_33_P3424800	HLA-B	0.416478	NM_005514
A_33_P3424803	HLA-C	0.43497	M26429
A_33_P3508822	APP	1.56675	NM_000484
A_33_P3835524	POU2F2	0.461337	NM_001207026
