# Supplementary material for: Gene expression profiling of glioblastoma cell lines depending on TP53 status after tumor-treating fields (TTFields) treatment
Source: Sci Rep. 2020 Jul 23;10:12272. doi: 10.1038/s41598-020-68473-6 (PMC7378235; doi:10.1038/s41598-020-68473-6)
Supplement: Supplementary file 2 — Supplementary Dataset 2. [file 41598_2020_68473_MOESM2_ESM.xlsx]

## Sheet: aging
Filter: 18		Fold change
Systematic	Gene Symbol	U251_TTF /U251_CTL	T98G_TTF /T98G_CTL	U373 TTF/ U373 Con	GeneBank		Color index
A_23_P145114	GCLC	2.9526	1.70074	1.60775	NM_001498		Log(2) ratio	Fold	Color	RGB
A_23_P146456	CTSV	0.606638	0.427942	0.763552	NM_001333		>3.321928095	>10		150.5.1
A_23_P160503	GLRX2	1.33444	1.34437	1.45491	NM_016066		>2.9068906	>7.5		200.7.2
A_23_P164451	TBX2	1.93583	1.92236	1.31249	NM_005994		>2.321928095	>5		250.8.2
A_23_P206661	NQO1	3.07096	1.9447	1.61134	NM_000903		>1.5849625	>3		253.52.47
A_23_P352266	BCL2	1.72968	0.645919	1.37552	NM_000633		>1	>2		253.102.98
A_23_P383009	IGFBP5	1.43415	0.62586	1.41847	NM_000599		>0.8073549	>1.75		254.152.148
A_23_P43490	CDKN2A	0.760131	0.673908	0.75977	NM_058197		>0.584962501	>1.5		255.202.201
A_24_P171873	FBXO4	0.616585	0.749693	0.671842	NM_012176		>0.3219281	>1.25		255.230.229
A_24_P206776	CRYAB	9.51025	2.66175	3.87158	NM_001885		0	1		255.255.255
A_24_P336551	BGLAP	1.83679	2.95761	1.31303	NM_199173		<-0.3219281	<0.8		232.229.255
A_24_P936145	GNAO1	0.607024	0.365299	0.753004	NM_138736		<-0.584962501	<0.6666666		205.205.205
A_24_P944827	ATG7	1.76122	1.70714	1.34704	NM_006395		<-0.8073549	<0.5714286		152.162.254
A_33_P3234580	ASS1	3.61057	1.31444	2.95637	NM_000050		<-1	<0.5		88.104.254
A_33_P3364864	NAMPT	1.44219	2.05198	1.49528	NM_005746		<-1.5849625	<0.3333333		39.59.253
A_33_P3364869	NAMPT	1.39327	2.82002	1.36508	AK023341		<-2.321928095	<0.2		2.25.244
A_33_P3375934	NAMPT	1.41433	2.2257	1.69338	NM_005746		<-2.9068906	<0.1333333		1.14.137
A_33_P3402171	EIF2S1	0.652199	0.741804	0.738918	NM_004094		<-3.321928095	<0.1		1.9.83

## Sheet: angiogenesis
Filter: 25		Fold change
Systematic	Gene Symbol	U251_TTF /U251_CTL	T98G_TTF /T98G_CTL	U373 TTF/ U373 Con	GeneBank
A_23_P120845	XBP1	1.46668	2.47173	1.752	NM_005080
A_23_P120883	HMOX1	13.1482	9.11799	9.48448	NM_002133
A_23_P131676	ACKR3	2.57858	1.35163	2.37831	NM_020311
A_23_P167096	VEGFC	1.93109	1.5251	1.4225	NM_005429
A_23_P210210	EPAS1	2.39272	1.49142	1.31571	NM_001430
A_23_P216023	ANGPT1	2.7776	2.14244	2.03874	NM_001146
A_23_P311616	JMJD6	1.31899	1.37325	1.5858	NM_015167
A_23_P35871	E2F8	0.649977	0.488915	0.721149	NM_024680
A_23_P501538	HOXA3	0.493777	0.416325	0.704095	NM_153631
A_23_P65651	WARS	1.31081	1.51377	2.02306	NM_004184
A_23_P70398	VEGFA	1.73262	1.57023	2.3095	NM_001025370
A_23_P70968	HOXA7	0.577933	0.680331	0.760552	NM_006896
A_23_P75310	ARHGAP22	0.631744	0.649642	0.703182	NM_021226
A_23_P82929	NOV	2.44777	2.94617	2.22523	NM_002514
A_24_P12401	VEGFA	1.70301	1.34234	1.98434	NM_001025366
A_24_P149704	DAB2IP	1.58776	1.91511	0.753092	NM_138709
A_24_P252364	NRCAM	1.471	2.18553	1.35951	NM_001037132
A_24_P300777	ADAM8	3.15334	0.675069	1.44135	NM_001109
A_24_P50801	NRP2	0.702019	0.522403	0.72319	NM_201264
A_32_P210202	E2F7	1.59144	1.50943	1.82777	NM_203394
A_32_P83845	HEY1	1.90079	0.602592	1.60764	NM_001040708
A_33_P3295358	ANGPTL4	21.8904	2.26979	37.0214	NM_139314
A_33_P3318661	E2F7	1.40599	1.38535	2.25133	NM_203394
A_33_P3337272	NRARP	1.5691	0.568191	1.342	NM_001004354
A_33_P3593774	PIK3R3	0.58788	0.524605	0.571484	NM_001303429

## Sheet: cell cycle
Filter: 104		Fold change
Systematic	Gene Symbol	U251_TTF /U251_CTL	T98G_TTF /T98G_CTL	U373 TTF/ U373 Con	GeneBank
A_23_P100127	CASC5	0.735502	0.68551	0.622913	NM_170589
A_23_P110569	TRIM36	1.43125	1.81472	1.34768	NM_018700
A_23_P110712	DUSP1	1.3145	2.78092	1.71592	NM_004417
A_23_P116387	INCENP	0.692165	0.591169	0.45045	NM_001040694
A_23_P12816	HELLS	0.660867	0.735279	0.682169	NM_018063
A_23_P133956	KIFC1	0.526328	0.716309	0.765162	NM_002263
A_23_P134814	THAP1	1.42887	2.4537	1.42478	NM_018105
A_23_P136817	KNTC1	0.61714	0.61942	0.733731	NM_014708
A_23_P152038	TUBGCP5	0.621251	0.522315	0.622461	NM_052903
A_23_P156310	SKP2	0.405272	0.491854	0.564474	NM_032637
A_23_P15844	BRIP1	0.490599	0.568305	0.620618	NM_032043
A_23_P19590	EZR	0.46531	0.684799	0.634836	NM_003379
A_23_P200801	PDE4DIP	2.34808	1.67959	1.58509	NM_001002811
A_23_P207445	MAP2K6	0.645591	1.59669	0.493647	NM_002758
A_23_P21134	DDIT3	1.63871	2.0915	4.70205	NM_004083
A_23_P22224	EIF4EBP1	1.43087	1.75768	1.76918	NM_004095
A_23_P22263	BANP	1.61932	2.06114	1.65683	NM_079837
A_23_P251767	BANP	1.69642	1.86014	1.74115	NM_017869
A_23_P25293	NCAPD2	0.691221	0.764468	0.673597	NM_014865
A_23_P256956	KIF20A	0.70653	0.583158	0.704388	NM_005733
A_23_P257043	GEM	1.34573	3.16127	1.42568	NM_005261
A_23_P31143	TPD52L1	2.0681	4.12489	1.52175	NM_001003395
A_23_P329198	NABP1	1.35391	1.50964	1.73865	NM_001031716
A_23_P3302	MNS1	0.647585	0.626415	0.733722	NM_018365
A_23_P341223	KLHL21	1.39668	1.47425	1.4503	NM_014851
A_23_P34788	KIF2C	0.720023	0.556906	0.736298	NM_006845
A_23_P35871	E2F8	0.649977	0.488915	0.721149	NM_024680
A_23_P378526	RTEL1	0.729709	0.694861	0.731545	NM_016434
A_23_P385861	CDCA2	0.711282	0.627747	0.727272	NM_152562
A_23_P39088	PRMT1	0.617949	0.753916	0.764393	NM_001536
A_23_P39116	LIG1	0.452456	0.320927	0.534352	NM_000234
A_23_P401055	SOX2	0.764652	0.183802	0.650302	NM_003106
A_23_P402733	SON	0.690633	0.598706	0.735641	NM_032195
A_23_P408955	E2F2	0.625465	0.41444	0.66808	NM_004091
A_23_P420551	CIT	0.720726	0.56188	0.63582	NM_007174
A_23_P425502	DONSON	0.679701	0.685433	0.717926	NM_017613
A_23_P43490	CDKN2A	0.760131	0.673908	0.75977	NM_058197
A_23_P44505	KLF11	1.32983	1.48215	1.62219	NM_003597
A_23_P45799	ORC1	0.587313	0.718541	0.609175	NM_004153
A_23_P48669	CDKN3	0.698424	0.663445	0.62456	NM_005192
A_23_P50108	NDC80	0.754708	0.510526	0.763559	NM_006101
A_23_P51085	SPC25	0.651421	0.537097	0.642513	NM_020675
A_23_P51699	ARHGEF2	2.15664	1.84042	2.01395	NM_004723
A_23_P52017	ASPM	0.749142	0.619804	0.718363	NM_018136
A_23_P57306	CHAF1B	0.674037	0.695518	0.707222	NM_005441
A_23_P65455	HAUS4	0.664687	0.738421	0.734475	NM_017815
A_23_P75071	KIF20B	0.742564	0.681804	0.76044	NM_016195
A_23_P77502	PKD1	1.79513	1.4484	1.39642	NM_001009944
A_23_P85783	PHGDH	1.56489	1.92493	2.11841	NM_006623
A_23_P8640	GPER1	1.38256	1.47806	0.732702	NM_001039966
A_23_P88331	DLGAP5	0.703513	0.651972	0.683304	NM_014750
A_23_P90172	PPP1R15A	1.30893	1.80234	3.00228	NM_014330
A_23_P96165	C11orf80	0.476292	0.473208	0.628329	NM_024650
A_24_P10137	RGCC	1.74448	4.30326	1.64324	NM_014059
A_24_P149704	DAB2IP	1.58776	1.91511	0.753092	NM_138709
A_24_P193592	CCNF	0.604316	0.563547	0.595533	NM_001761
A_24_P225616	RRM2	0.395695	0.597563	0.553435	NM_001034
A_24_P227091	KIF11	0.651647	0.706369	0.677951	NM_004523
A_24_P253780	DBF4B	1.62887	1.41112	0.754772	NM_145663
A_24_P314571	SPC24	0.55536	0.753488	0.676468	ENST00000592540
A_24_P345209	DYRK3	1.47209	1.6657	1.74786	NM_001004023
A_24_P346855	MKI67	0.519335	0.367291	0.494087	NM_002417
A_24_P406132	MAPK13	1.97864	1.999	1.53123	NM_002754
A_24_P555510	PCM1	0.596997	0.653272	0.481835	NM_006197
A_24_P942604	SMC1A	0.559612	0.495306	0.54211	NM_006306
A_32_P107746	ENSA	0.643906	0.716682	0.513773	NM_207042
A_32_P210202	E2F7	1.59144	1.50943	1.82777	NM_203394
A_32_P232192	DIS3L2	2.50723	0.688454	0.746631	NM_001257281
A_32_P29806	CRADD	0.587359	0.714273	0.761601	NM_003805
A_32_P93852	BOD1	1.30834	1.6534	1.34236	NM_138369
A_33_P3217689	JMY	1.80355	1.9759	1.98817	NM_152405
A_33_P3217819	CCNE2	0.496675	0.274867	0.433757	NM_057749
A_33_P3219942	EML1	0.589985	1.62604	0.755156	NM_001008707
A_33_P3230254	NCAPG	0.666929	0.695022	0.533936	NM_022346
A_33_P3236272	BANP	1.94831	1.75114	1.35827	NM_001173539
A_33_P3240538	TUBE1	2.19177	1.99031	1.78456	NM_016262
A_33_P3247022	CCNE2	0.663269	0.440929	0.559217	NM_057749
A_33_P3249354	SPDL1	0.694707	0.675944	0.740987	NM_017785
A_33_P3250128	SNX18	1.56633	1.525	1.31178	NM_052870
A_33_P3258117	HELLS	0.694012	0.678489	0.65057	NM_001289072
A_33_P3260722	UVRAG	1.65357	2.45128	1.48977	NM_003369
A_33_P3268974	RECQL5	0.608676	1.35708	0.721358	NM_001003716
A_33_P3269338	HAUS5	0.538889	0.554731	0.663393	NM_015302
A_33_P3272921	ARID3A	1.66741	0.704121	0.750517	NM_005224
A_33_P3275381	MAP9	1.43075	1.68037	1.51756	NM_001039580
A_33_P3288159	ASPM	0.661597	0.654876	0.706809	NM_018136
A_33_P3296807	HDAC8	0.709011	0.756939	0.699743	NM_001166419
A_33_P3298387	PLK1	0.694349	0.612591	0.652547	ENST00000570220
A_33_P3301010	SPIRE1	1.56235	1.51649	1.8763	NM_001128626
A_33_P3307903	CDKN3	0.636215	0.605967	0.64646	NM_005192
A_33_P3312301	CIT	0.742091	0.695634	0.678083	NM_001206999
A_33_P3318661	E2F7	1.40599	1.38535	2.25133	NM_203394
A_33_P3327058	ARHGEF2	2.46073	1.74264	1.69191	NM_001162383
A_33_P3333982	PDE4DIP	0.648434	1.69328	0.744729	NM_022359
A_33_P3346102	TAOK3	1.43759	1.31408	1.7647	NM_016281
A_33_P3350488	NUSAP1	0.755806	0.637985	0.569357	NM_016359
A_33_P3358342	SIAH2	1.43988	2.33029	1.47948	NM_005067
A_33_P3368358	NEDD9	0.603665	0.510368	0.623951	NM_182966
A_33_P3373750	BRD4	1.67075	1.59802	1.44777	NM_014299
A_33_P3374205	MKI67	0.74373	0.576462	0.486106	NM_002417
A_33_P3374210	MKI67	0.658997	0.417469	0.484481	NM_002417
A_33_P3390357	SPIRE1	1.41823	1.64648	1.69345	NM_001128626
A_33_P3403075	PRR11	0.637182	0.556671	0.751664	NM_018304
A_33_P3407636	YWHAE	0.712553	0.696842	0.659308	ENST00000576854

## Sheet: cell death
Filter: 69		Fold change
Systematic	Gene Symbol	U251_TTF /U251_CTL	T98G_TTF /T98G_CTL	U373 TTF/ U373 Con	GeneBank
A_23_P102000	CXCR4	0.367874	0.608575	0.409408	NM_001008540
A_23_P104318	DDIT4	2.30995	3.74891	2.9945	NM_019058
A_23_P106682	EMP2	0.713616	0.740139	0.615771	NM_001424
A_23_P120845	XBP1	1.46668	2.47173	1.752	NM_005080
A_23_P120883	HMOX1	13.1482	9.11799	9.48448	NM_002133
A_23_P120933	ATF4	1.56286	2.14957	2.94607	NM_001675
A_23_P142310	MKNK2	2.2595	2.40358	3.45274	NM_017572
A_23_P145114	GCLC	2.9526	1.70074	1.60775	NM_001498
A_23_P146456	CTSV	0.606638	0.427942	0.763552	NM_001333
A_23_P15654	TRAF4	0.761121	1.3223	0.424368	NM_004295
A_23_P160503	GLRX2	1.33444	1.34437	1.45491	NM_016066
A_23_P19673	SGK1	0.723559	0.697563	1.665	NM_005627
A_23_P207445	MAP2K6	0.645591	1.59669	0.493647	NM_002758
A_23_P210690	TRIB3	2.80128	2.38178	6.03862	NM_021158
A_23_P21134	DDIT3	1.63871	2.0915	4.70205	NM_004083
A_23_P214950	PERP	0.668806	1.54421	0.673054	NM_022121
A_23_P215913	CLU	2.13316	2.04034	2.99096	NM_001831
A_23_P256244	OXR1	0.521602	0.386957	0.740077	ENST00000497705
A_23_P27133	KRT15	0.572149	0.594116	0.458429	NM_002275
A_23_P336015	NOC2L	0.713293	0.710599	0.736127	NM_015658
A_23_P352266	BCL2	1.72968	0.645919	1.37552	NM_000633
A_23_P37914	SLC5A11	1.69281	2.44414	1.68502	NM_052944
A_23_P386411	PPID	1.49262	1.60998	1.88172	NM_005038
A_23_P408955	E2F2	0.625465	0.41444	0.66808	NM_004091
A_23_P411296	CEBPB	2.67251	2.16975	1.99437	NM_005194
A_23_P420551	CIT	0.720726	0.56188	0.63582	NM_007174
A_23_P43490	CDKN2A	0.760131	0.673908	0.75977	NM_058197
A_23_P44505	KLF11	1.32983	1.48215	1.62219	NM_003597
A_23_P53557	LTBR	1.35681	1.48164	1.43138	NM_002342
A_23_P66798	KRT19	0.629463	0.205474	0.572613	NM_002276
A_23_P79134	PLEKHF1	1.82072	2.58328	1.68073	NM_024310
A_23_P81399	SQSTM1	2.06929	1.66268	1.82689	NM_003900
A_23_P8640	GPER1	1.38256	1.47806	0.732702	NM_001039966
A_23_P90172	PPP1R15A	1.30893	1.80234	3.00228	NM_014330
A_23_P94230	LY96	2.74273	2.91432	1.4529	NM_015364
A_23_P94533	CTSL	1.54128	1.79835	1.38872	NM_001912
A_23_P99163	DRAM1	1.60972	1.46973	1.44557	NM_018370
A_24_P133253	KITLG	1.69248	2.16327	1.99943	NM_000899
A_24_P137522	USP53	1.7003	1.75531	1.52286	NM_019050
A_24_P149704	DAB2IP	1.58776	1.91511	0.753092	NM_138709
A_24_P171268	RASSF5	1.30784	0.432361	0.603578	NM_182663
A_24_P205120	SPG7	0.531783	0.516566	0.64093	NM_199367
A_24_P206776	CRYAB	9.51025	2.66175	3.87158	NM_001885
A_24_P270728	NUPR1	3.5275	4.19567	3.94354	NM_001042483
A_24_P284523	MAP3K10	1.35504	1.66314	2.34514	NM_002446
A_24_P405430	TIA1	0.740433	0.724161	0.760562	NM_022173
A_24_P69538	TLR4	1.41832	1.37956	1.45625	NM_138554
A_24_P923251	TGM2	3.14102	0.630621	1.56098	NM_198951
A_24_P98411	HSPA5	0.718937	1.62173	1.48603	NM_005347
A_32_P128701	USP53	1.57223	1.74574	1.35168	NM_019050
A_32_P175739	HK2	0.733279	1.63495	1.41108	NM_000189
A_32_P29806	CRADD	0.587359	0.714273	0.761601	NM_003805
A_33_P3217689	JMY	1.80355	1.9759	1.98817	NM_152405
A_33_P3223116	HIPK2	1.50615	2.12056	1.30212	ENST00000342645
A_33_P3243449	CD70	0.666148	0.634827	0.533621	NM_001252
A_33_P3252394	GADD45G	1.78874	1.58063	20.2034	NM_006705
A_33_P3256952	EGLN3	0.623368	1.49599	0.732466	NM_022073
A_33_P3287567	BCAP29	0.601073	0.664759	0.768934	NM_018844
A_33_P3312301	CIT	0.742091	0.695634	0.678083	NM_001206999
A_33_P3340847	CARD6	2.1974	3.04784	1.49344	NM_032587
A_33_P3347452	RPS6KA2	1.70982	0.643089	2.08438	NM_021135
A_33_P3358342	SIAH2	1.43988	2.33029	1.47948	NM_005067
A_33_P3364864	NAMPT	1.44219	2.05198	1.49528	NM_005746
A_33_P3364869	NAMPT	1.39327	2.82002	1.36508	AK023341
A_33_P3375934	NAMPT	1.41433	2.2257	1.69338	NM_005746
A_33_P3376965	CHAC1	3.21144	5.36718	5.02267	NM_024111
A_33_P3376971	CHAC1	3.44197	7.30986	5.41394	NM_024111
A_33_P3383283	CASP10	1.43581	2.71046	1.48002	NM_032977
A_33_P3663974	THRB	1.38169	1.57261	1.69628	NM_001252634

## Sheet: cell migration
Filter: 53		Fold change
Systematic	Gene Symbol	U251_TTF /U251_CTL	T98G_TTF /T98G_CTL	U373 TTF/ U373 Con	GeneBank
A_23_P101905	APC2	0.703888	0.578455	0.713561	NM_005883
A_23_P102000	CXCR4	0.367874	0.608575	0.409408	NM_001008540
A_23_P104318	DDIT4	2.30995	3.74891	2.9945	NM_019058
A_23_P106682	EMP2	0.713616	0.740139	0.615771	NM_001424
A_23_P111888	CTHRC1	0.578994	0.160794	0.667221	NM_138455
A_23_P113777	ITGBL1	0.661658	1.31894	0.764475	NM_004791
A_23_P131676	ACKR3	2.57858	1.35163	2.37831	NM_020311
A_23_P132718	SEMA3B	1.83158	1.55032	0.622392	NM_004636
A_23_P140748	NDRG4	0.687381	1.92888	0.668664	NM_022910
A_23_P157580	SDCBP	1.44825	1.85475	1.36302	NM_005625
A_23_P167096	VEGFC	1.93109	1.5251	1.4225	NM_005429
A_23_P1691	MMP1	6.05063	2.12087	7.24454	NM_002421
A_23_P210176	ITGA6	1.33573	0.75939	0.702581	NM_000210
A_23_P215484	CCL26	1.69357	1.42278	3.62847	NM_006072
A_23_P216023	ANGPT1	2.7776	2.14244	2.03874	NM_001146
A_23_P27013	HOXB9	1.49732	1.34991	1.85036	NM_024017
A_23_P310460	MDGA1	0.759847	0.499037	0.653649	NM_153487
A_23_P35970	SLC37A4	0.57451	0.456903	0.69106	NM_001467
A_23_P361419	DEPDC1B	0.760228	0.666759	0.756967	NM_018369
A_23_P365738	ARC	1.65056	2.98446	1.75027	NM_015193
A_23_P502142	FYN	1.61154	2.11649	1.67429	NM_002037
A_23_P52017	ASPM	0.749142	0.619804	0.718363	NM_018136
A_23_P54517	TYRO3	1.31041	1.7121	1.30748	NM_006293
A_23_P70398	VEGFA	1.73262	1.57023	2.3095	NM_001025370
A_23_P71328	MATN2	0.744773	1.32555	0.742956	NM_030583
A_23_P75811	SLC3A2	1.71437	1.71967	2.01139	NM_001012662
A_23_P82929	NOV	2.44777	2.94617	2.22523	NM_002514
A_24_P12401	VEGFA	1.70301	1.34234	1.98434	NM_001025366
A_24_P133253	KITLG	1.69248	2.16327	1.99943	NM_000899
A_24_P140608	HBEGF	1.64625	0.633671	1.90471	NM_001945
A_24_P149704	DAB2IP	1.58776	1.91511	0.753092	NM_138709
A_24_P183150	CXCL3	1.69474	4.87857	2.69733	NM_002090
A_24_P252364	NRCAM	1.471	2.18553	1.35951	NM_001037132
A_24_P257416	CXCL2	1.69011	4.3437	1.67979	NM_002089
A_24_P300777	ADAM8	3.15334	0.675069	1.44135	NM_001109
A_24_P335620	SLC7A5	1.89507	1.30768	2.8049	NM_003486
A_24_P50801	NRP2	0.702019	0.522403	0.72319	NM_201264
A_24_P555510	PCM1	0.596997	0.653272	0.481835	NM_006197
A_32_P178800	ITGA2	3.22411	3.66835	1.50614	NM_002203
A_33_P3272628	FCER1G	1.89147	0.587815	2.74008	ENST00000367992
A_33_P3288159	ASPM	0.661597	0.654876	0.706809	NM_018136
A_33_P3292525	TMEM201	0.61677	0.707279	0.766297	NM_001010866
A_33_P3295523	RAC3	0.426767	0.473821	0.460662	NM_005052
A_33_P3330264	CXCL1	2.02761	5.44506	1.50727	NM_001511
A_33_P3368358	NEDD9	0.603665	0.510368	0.623951	NM_182966
A_33_P3376249	S100A2	0.554321	1.37856	0.674389	NM_005978
A_33_P3377364	ITGB4	0.552211	0.502918	0.320963	NM_000213
A_33_P3402091	MERTK	1.76237	1.68801	2.04253	NM_006343
A_33_P3407636	YWHAE	0.712553	0.696842	0.659308	ENST00000576854
A_33_P3420235	ARPC5	0.270217	0.339648	0.751132	ENST00000367534
A_33_P3540143	IL17RA	2.70849	1.49759	1.40588	NM_014339
A_33_P3593774	PIK3R3	0.58788	0.524605	0.571484	NM_001303429
A_33_P3733417	DRD2	0.271546	0.376767	0.740846	NM_000795

## Sheet: Extracellular matrix
Filter: 24		Fold change
Systematic	Gene Symbol	U251_TTF /U251_CTL	T98G_TTF /T98G_CTL	U373 TTF/ U373 Con	GeneBank
A_23_P111888	CTHRC1	0.578994	0.160794	0.667221	NM_138455
A_23_P129695	VASN	1.60107	0.740507	0.718912	NM_138440
A_23_P132718	SEMA3B	1.83158	1.55032	0.622392	NM_004636
A_23_P1331	COL13A1	1.63198	0.316053	1.86456	NM_080801
A_23_P161698	MMP3	5.98135	9.04945	2.59403	NM_002422
A_23_P16523	GDF15	3.02605	2.73936	10.838	NM_004864
A_23_P1691	MMP1	6.05063	2.12087	7.24454	NM_002421
A_23_P210176	ITGA6	1.33573	0.75939	0.702581	NM_000210
A_23_P211039	ADAMTS1	1.63733	1.85938	1.30892	NM_006988
A_23_P215913	CLU	2.13316	2.04034	2.99096	NM_001831
A_23_P256504	AMBP	4.04338	1.9724	1.36187	NM_001633
A_23_P303671	ECM2	4.53042	4.45499	4.63202	NM_001393
A_23_P50919	SERPINE2	2.07693	2.79081	1.8466	NM_006216
A_23_P70398	VEGFA	1.73262	1.57023	2.3095	NM_001025370
A_23_P71328	MATN2	0.744773	1.32555	0.742956	NM_030583
A_23_P74701	COL24A1	3.55813	2.7146	1.47184	NM_152890
A_23_P82929	NOV	2.44777	2.94617	2.22523	NM_002514
A_23_P94533	CTSL	1.54128	1.79835	1.38872	NM_001912
A_24_P12401	VEGFA	1.70301	1.34234	1.98434	NM_001025366
A_24_P298360	LTBP3	0.764711	0.436488	0.605472	NM_021070
A_24_P923251	TGM2	3.14102	0.630621	1.56098	NM_198951
A_33_P3226832	F3	0.638302	2.25275	1.36594	NM_001993
A_33_P3269203	SERPINH1	1.47534	1.47718	2.36213	NM_001207014
A_33_P3354464	LOXL1	0.681532	0.496611	0.610349	NM_005576

## Sheet: immune
Filter: 86		Fold change
Systematic	Gene Symbol	U251_TTF /U251_CTL	T98G_TTF /T98G_CTL	U373 TTF/ U373 Con	GeneBank
A_23_P101407		1.66087	1.58629	0.766295	NM_000064
A_23_P102000	CXCR4	0.367874	0.608575	0.409408	NM_001008540
A_23_P106682	EMP2	0.713616	0.740139	0.615771	NM_001424
A_23_P111132	HSPA1A	2.43106	4.23114	38.3502	NM_005345
A_23_P114903	HSPA6	3.39917	3.47164	42.7121	NM_002155
A_23_P11543	FUCA1	0.47075	0.323622	0.519329	NM_000147
A_23_P120845	XBP1	1.46668	2.47173	1.752	NM_005080
A_23_P128728	ARG2	1.46649	4.13383	1.3349	NM_001172
A_23_P131676	ACKR3	2.57858	1.35163	2.37831	NM_020311
A_23_P151791	LTB4R	1.84183	0.652602	0.623878	NM_181657
A_23_P152181	POLR3E	1.3814	1.48179	1.86596	NM_018119
A_23_P156310	SKP2	0.405272	0.491854	0.564474	NM_032637
A_23_P157580	SDCBP	1.44825	1.85475	1.36302	NM_005625
A_23_P159956	MID2	1.56156	1.39354	1.45414	NM_012216
A_23_P165624	TNFAIP6	2.29597	4.22769	1.8965	NM_007115
A_23_P16722	DOCK10	1.36086	1.54396	1.85779	NM_014689
A_23_P19352	CNPY3	1.40654	1.79557	1.3345	NM_006586
A_23_P19624	BMP6	3.08267	1.50524	1.69995	NM_001718
A_23_P206760	HP	0.621275	2.55479	1.45935	NM_005143
A_23_P214080	EGR1	0.759261	0.353831	0.531275	NM_001964
A_23_P214798	SYNCRIP	0.604896	0.608742	0.722154	NM_006372
A_23_P215484	CCL26	1.69357	1.42278	3.62847	NM_006072
A_23_P215913	CLU	2.13316	2.04034	2.99096	NM_001831
A_23_P254079	STBD1	1.33196	1.75349	1.37609	NM_003943
A_23_P257043	GEM	1.34573	3.16127	1.42568	NM_005261
A_23_P258698	MANBA	1.33543	1.7688	1.35969	NM_005908
A_23_P315571	RFTN1	2.12899	0.576095	1.79373	NM_015150
A_23_P32253	NFIL3	1.78272	2.36473	3.35694	NM_005384
A_23_P352266	BCL2	1.72968	0.645919	1.37552	NM_000633
A_23_P38190	ORMDL3	1.49079	1.5661	2.05104	NM_139280
A_23_P411296	CEBPB	2.67251	2.16975	1.99437	NM_005194
A_23_P41470	DDX60	1.78005	0.719403	0.692799	NM_017631
A_23_P415021	METTL7A	0.768095	0.648982	0.619877	NM_014033
A_23_P500433	CARD9	4.94066	0.587265	1.30967	NM_052813
A_23_P500601	TRIM4	1.39319	2.03194	1.31459	NM_033017
A_23_P502142	FYN	1.61154	2.11649	1.67429	NM_002037
A_23_P50504	FTL	2.65865	2.0258	1.89967	NM_000146
A_23_P51699	ARHGEF2	2.15664	1.84042	2.01395	NM_004723
A_23_P53557	LTBR	1.35681	1.48164	1.43138	NM_002342
A_23_P57856	BCL6	1.39213	3.21892	1.30902	NM_001130845
A_23_P68730	PDXK	1.32147	1.41989	1.35232	NM_003681
A_23_P7212	CFI	0.392165	0.221988	0.555419	NM_000204
A_23_P85209	IL13RA2	1.77432	0.732525	1.34585	NM_000640
A_23_P8640	GPER1	1.38256	1.47806	0.732702	NM_001039966
A_23_P91850	IL20RB	1.79195	0.743495	2.19716	NM_144717
A_23_P93180	HIST1H2BC	0.764055	0.581988	0.687654	NM_003526
A_23_P94230	LY96	2.74273	2.91432	1.4529	NM_015364
A_23_P94533	CTSL	1.54128	1.79835	1.38872	NM_001912
A_23_P99693	ZBTB1	2.37445	1.47367	1.31642	NM_014950
A_24_P10137	RGCC	1.74448	4.30326	1.64324	NM_014059
A_24_P149704	DAB2IP	1.58776	1.91511	0.753092	NM_138709
A_24_P151	KCNAB2	1.50874	1.64923	0.653012	NM_003636
A_24_P183150	CXCL3	1.69474	4.87857	2.69733	NM_002090
A_24_P257416	CXCL2	1.69011	4.3437	1.67979	NM_002089
A_24_P277295	RAB43	1.50018	1.72397	1.56686	NM_198490
A_24_P300777	ADAM8	3.15334	0.675069	1.44135	NM_001109
A_24_P329065	BTN3A1	1.3959	1.51481	0.694591	NM_007048
A_24_P356601	HEXIM1	0.572304	0.547823	0.73706	NM_006460
A_24_P370156	MAN2B1	0.764199	0.668626	0.762088	NM_000528
A_24_P55148	HIST1H2BJ	0.727386	0.752112	0.715376	NM_021058
A_24_P69538	TLR4	1.41832	1.37956	1.45625	NM_138554
A_24_P942630	KDM6B	1.86745	1.84658	1.56966	NM_001080424
A_24_P944827	ATG7	1.76122	1.70714	1.34704	NM_006395
A_32_P128656	MID1	0.68208	1.5408	0.75161	NM_000381
A_32_P155247	FTL	2.72485	2.01852	1.97928	NM_000146
A_32_P61684	PAG1	1.79018	1.31561	1.34982	NM_018440
A_33_P3229083	HIST1H2BK	0.72189	0.673372	0.680238	NM_080593
A_33_P3229246	HIST2H2BE	0.740945	0.754694	0.596344	NM_003528
A_33_P3234580	ASS1	3.61057	1.31444	2.95637	NM_000050
A_33_P3243449	CD70	0.666148	0.634827	0.533621	NM_001252
A_33_P3253807	CEBPG	1.80819	2.37316	1.385	NM_001806
A_33_P3265803	DEFB108B	1.59418	1.68582	1.31569	NM_001002035
A_33_P3272628	FCER1G	1.89147	0.587815	2.74008	ENST00000367992
A_33_P3281408	YPEL5	1.66926	1.71212	1.80198	NM_001127401
A_33_P3286041	POLR3E	1.55568	1.78989	1.69427	NM_018119
A_33_P3313555	PSPC1	0.612468	0.720022	0.733869	NM_001042414
A_33_P3327058	ARHGEF2	2.46073	1.74264	1.69191	NM_001162383
A_33_P3330264	CXCL1	2.02761	5.44506	1.50727	NM_001511
A_33_P3361851	RAB7A	1.33416	1.64333	1.32916	NM_004637
A_33_P3379091	SYNGR1	0.561149	0.664303	0.585214	NM_145731
A_33_P3379967	HLA-F	0.607835	0.454	0.613963	NM_001098478
A_33_P3382331	HSPA6	2.00633	2.77427	16.058	NM_002155
A_33_P3396389	IL1R1	1.97587	1.70909	1.3898	NM_000877
A_33_P3399208	HLA-B	0.630446	0.676911	0.640242	ENST00000466304
A_33_P3415430	HSPA1B	2.16364	3.19619	13.5938	NM_005346
A_33_P3420235	ARPC5	0.270217	0.339648	0.751132	ENST00000367534

## Sheet: neurogenesis
Filter: 96		Fold change
Systematic	Gene Symbol	U251_TTF /U251_CTL	T98G_TTF /T98G_CTL	U373 TTF/ U373 Con	GeneBank
A_23_P100499	ROGDI	0.472886	0.613048	0.583907	NM_024589
A_23_P102000	CXCR4	0.367874	0.608575	0.409408	NM_001008540
A_23_P104318	DDIT4	2.30995	3.74891	2.9945	NM_019058
A_23_P110643	CDKL3	1.5489	2.27772	1.32574	NM_016508
A_23_P111888	CTHRC1	0.578994	0.160794	0.667221	NM_138455
A_23_P115064	CRABP2	0.519517	0.309615	0.68382	NM_001878
A_23_P120845	XBP1	1.46668	2.47173	1.752	NM_005080
A_23_P120933	ATF4	1.56286	2.14957	2.94607	NM_001675
A_23_P132718	SEMA3B	1.83158	1.55032	0.622392	NM_004636
A_23_P140748	NDRG4	0.687381	1.92888	0.668664	NM_022910
A_23_P161218	ANKRD1	1.35141	0.542459	2.19773	NM_014391
A_23_P167096	VEGFC	1.93109	1.5251	1.4225	NM_005429
A_23_P16722	DOCK10	1.36086	1.54396	1.85779	NM_014689
A_23_P19590	EZR	0.46531	0.684799	0.634836	NM_003379
A_23_P19624	BMP6	3.08267	1.50524	1.69995	NM_001718
A_23_P19673	SGK1	0.723559	0.697563	1.665	NM_005627
A_23_P200936	MTR	0.564031	0.530295	0.70498	NM_000254
A_23_P201342	DVL1	1.76406	1.6757	1.51971	NM_004421
A_23_P20494	NDRG1	2.26242	2.59843	2.60885	NM_006096
A_23_P215913	CLU	2.13316	2.04034	2.99096	NM_001831
A_23_P308954	BHLHB9	1.42643	1.66613	1.3546	NM_030639
A_23_P310086	BEND6	1.52485	2.19288	2.00054	NM_152731
A_23_P310460	MDGA1	0.759847	0.499037	0.653649	NM_153487
A_23_P314145	UST	1.41801	1.68484	1.66964	NM_005715
A_23_P32064	NSMF	1.43996	1.39515	0.737666	NM_015537
A_23_P352266	BCL2	1.72968	0.645919	1.37552	NM_000633
A_23_P365738	ARC	1.65056	2.98446	1.75027	NM_015193
A_23_P372308	RGMA	0.556681	3.32125	0.442368	NM_020211
A_23_P39088	PRMT1	0.617949	0.753916	0.764393	NM_001536
A_23_P401055	SOX2	0.764652	0.183802	0.650302	NM_003106
A_23_P411296	CEBPB	2.67251	2.16975	1.99437	NM_005194
A_23_P420551	CIT	0.720726	0.56188	0.63582	NM_007174
A_23_P429560	SSH1	2.13464	2.3728	1.37531	NM_018984
A_23_P502142	FYN	1.61154	2.11649	1.67429	NM_002037
A_23_P50919	SERPINE2	2.07693	2.79081	1.8466	NM_006216
A_23_P51699	ARHGEF2	2.15664	1.84042	2.01395	NM_004723
A_23_P52017	ASPM	0.749142	0.619804	0.718363	NM_018136
A_23_P57856	BCL6	1.39213	3.21892	1.30902	NM_001130845
A_23_P70398	VEGFA	1.73262	1.57023	2.3095	NM_001025370
A_23_P71328	MATN2	0.744773	1.32555	0.742956	NM_030583
A_23_P7313	SPP1	1.65135	2.83198	1.45481	NM_001040058
A_23_P75071	KIF20B	0.742564	0.681804	0.76044	NM_016195
A_23_P85783	PHGDH	1.56489	1.92493	2.11841	NM_006623
A_23_P8640	GPER1	1.38256	1.47806	0.732702	NM_001039966
A_24_P103264	UGT8	0.680611	2.18401	0.65417	NM_003360
A_24_P108311	NEDD4L	1.59066	2.19098	2.13445	NM_015277
A_24_P12401	VEGFA	1.70301	1.34234	1.98434	NM_001025366
A_24_P134319	ADNP	0.607938	0.719757	0.717975	NM_001282531
A_24_P137897	IFRD1	1.38166	1.52208	1.66722	NM_001007245
A_24_P149704	DAB2IP	1.58776	1.91511	0.753092	NM_138709
A_24_P228026	CYB5D2	0.626519	0.630609	0.722564	NM_144611
A_24_P235266	GRB10	1.68419	1.75445	1.34328	NM_001001555
A_24_P252364	NRCAM	1.471	2.18553	1.35951	NM_001037132
A_24_P286114	SLC1A3	3.04378	6.79701	1.31703	NM_004172
A_24_P3249	RARB	0.467002	1.84086	0.722878	NM_000965
A_24_P38143	AHI1	1.5265	2.1803	1.61086	NM_017651
A_24_P50801	NRP2	0.702019	0.522403	0.72319	NM_201264
A_24_P555510	PCM1	0.596997	0.653272	0.481835	NM_006197
A_24_P69095	ENC1	0.700953	0.668946	0.532573	NM_003633
A_24_P69538	TLR4	1.41832	1.37956	1.45625	NM_138554
A_24_P782308	NEDD4L	1.52558	1.71606	2.20825	NM_001144967
A_24_P936145	GNAO1	0.607024	0.365299	0.753004	NM_138736
A_24_P98411	HSPA5	0.718937	1.62173	1.48603	NM_005347
A_32_P222684	PRDM6	1.53619	1.57632	1.67777	NM_001136239
A_32_P305888	SH3TC2	2.20457	0.732199	1.55307	NM_024577
A_32_P71788	FKBP4	1.35249	1.64369	1.64143	NM_002014
A_32_P83845	HEY1	1.90079	0.602592	1.60764	NM_001040708
A_33_P3214665	MAP2	2.12931	3.99347	1.98715	NM_002374
A_33_P3219942	EML1	0.589985	1.62604	0.755156	NM_001008707
A_33_P3221748	RUNX3	0.647197	0.45312	0.718925	NM_001031680
A_33_P3223116	HIPK2	1.50615	2.12056	1.30212	ENST00000342645
A_33_P3233834	IL6ST	1.87851	1.52413	1.30098	NM_001190981
A_33_P3233841	IL6ST	1.7536	1.515	1.51116	NM_002184
A_33_P3241428	OBSL1	1.57961	1.48426	1.36602	NM_015311
A_33_P3244249	SH3TC2	0.461453	0.293481	0.560504	ENST00000513604
A_33_P3287338	IL6ST	1.85031	1.40972	1.32044	NM_001190981
A_33_P3287785	NEFL	0.54352	0.082947	0.693503	NM_006158
A_33_P3288159	ASPM	0.661597	0.654876	0.706809	NM_018136
A_33_P3295523	RAC3	0.426767	0.473821	0.460662	NM_005052
A_33_P3305749	RARB	0.521124	2.15275	0.744658	NM_000965
A_33_P3312301	CIT	0.742091	0.695634	0.678083	NM_001206999
A_33_P3320619	HDAC6	0.530422	0.656437	0.587309	NM_006044
A_33_P3325723	CHN1	0.703074	1.3034	0.746871	NM_001822
A_33_P3327058	ARHGEF2	2.46073	1.74264	1.69191	NM_001162383
A_33_P3342126	PRDM8	2.35878	0.486688	1.57311	NM_020226
A_33_P3345796	SNX3	0.725287	0.755805	1.49768	ENST00000368979
A_33_P3376965	CHAC1	3.21144	5.36718	5.02267	NM_024111
A_33_P3376971	CHAC1	3.44197	7.30986	5.41394	NM_024111
A_33_P3391290	NREP	0.667493	0.683652	0.446367	NM_001142483
A_33_P3407636	YWHAE	0.712553	0.696842	0.659308	ENST00000576854
A_33_P3414964	PTPRS	0.474387	0.548633	0.675941	BC029496
A_33_P3420655	KDM4A	1.3544	1.60449	1.51387	NM_014663
A_33_P3421728	DGKG	1.40222	1.57781	1.41007	NM_001346
A_33_P3464555	CAMK1D	1.65305	0.542998	1.53322	ENST00000619168
A_33_P3663974	THRB	1.38169	1.57261	1.69628	NM_001252634
A_33_P3733417	DRD2	0.271546	0.376767	0.740846	NM_000795

## Sheet: RNA splicing
Filter: 17		Fold change
Systematic	Gene Symbol	U251_TTF /U251_CTL	T98G_TTF /T98G_CTL	U373 TTF/ U373 Con	GeneBank
A_23_P214798	SYNCRIP	0.604896	0.608742	0.722154	NM_006372
A_23_P311616	JMJD6	1.31899	1.37325	1.5858	NM_015167
A_23_P342668	AKAP17A	1.33965	1.70198	1.3338	NM_005088
A_23_P35131	SF3B4	0.571595	1.48246	0.735048	NM_005850
A_23_P402733	SON	0.690633	0.598706	0.735641	NM_032195
A_23_P52738	DCPS	0.579481	0.743347	0.533726	NM_014026
A_23_P58353	HNRNPD	0.61008	0.720804	0.74045	NM_031370
A_24_P123245	HNRNPD	0.465363	0.4937	0.521491	NM_031370
A_24_P303193	HNRNPA0	0.59105	0.655004	0.599191	ENST00000314940
A_32_P113436	HNRNPA1L2	0.689366	0.621441	0.725317	NM_001011724
A_32_P216426	HNRNPA1L2	0.588615	0.65306	0.744031	NM_001011724
A_32_P50924	HNRNPA1L2	0.638299	0.640713	0.758557	NM_001011724
A_33_P3226605	PSIP1	0.752664	0.555786	0.700157	NM_033222
A_33_P3226610	PSIP1	0.756026	0.421879	0.698165	NM_021144
A_33_P3297155	GEMIN2	1.61583	2.49637	1.56495	NM_003616
A_33_P3299435	SART1	1.58325	2.13733	1.35111	NM_005146
A_33_P3412945	SRSF2	0.686041	0.721391	0.742645	NM_003016

## Sheet: secretion
Filter: 75		Fold change
Systematic	Gene Symbol	U251_TTF /U251_CTL	T98G_TTF /T98G_CTL	U373 TTF/ U373 Con	GeneBank
A_23_P101407		1.66087	1.58629	0.766295	NM_000064
A_23_P101655	ACTN4	0.754265	0.706914	0.75273	NM_004924
A_23_P107612	RAB27B	1.9552	1.58602	1.41251	NM_004163
A_23_P111132	HSPA1A	2.43106	4.23114	38.3502	NM_005345
A_23_P114903	HSPA6	3.39917	3.47164	42.7121	NM_002155
A_23_P11543	FUCA1	0.47075	0.323622	0.519329	NM_000147
A_23_P11984	SLC6A9	3.17217	4.79754	1.88608	NM_201649
A_23_P156180	SLC22A4	0.484947	0.470151	0.647578	NM_003059
A_23_P157580	SDCBP	1.44825	1.85475	1.36302	NM_005625
A_23_P162589	VDR	1.32697	0.52341	1.47844	NM_001017535
A_23_P165624	TNFAIP6	2.29597	4.22769	1.8965	NM_007115
A_23_P167096	VEGFC	1.93109	1.5251	1.4225	NM_005429
A_23_P201342	DVL1	1.76406	1.6757	1.51971	NM_004421
A_23_P205713	STXBP6	0.454836	1.37497	0.712879	NM_014178
A_23_P206760	HP	0.621275	2.55479	1.45935	NM_005143
A_23_P215913	CLU	2.13316	2.04034	2.99096	NM_001831
A_23_P218079	SLC38A2	2.02609	3.4584	1.90203	NM_018976
A_23_P254079	STBD1	1.33196	1.75349	1.37609	NM_003943
A_23_P258698	MANBA	1.33543	1.7688	1.35969	NM_005908
A_23_P259442	CPE	1.52571	1.97828	0.737893	NM_001873
A_23_P30275	PCYOX1L	0.768326	0.516417	0.747937	NM_024028
A_23_P36345	STARD10	1.76968	1.89637	1.31672	NM_006645
A_23_P375281	TRPV1	2.57674	2.32561	1.43739	NM_080706
A_23_P38190	ORMDL3	1.49079	1.5661	2.05104	NM_139280
A_23_P415021	METTL7A	0.768095	0.648982	0.619877	NM_014033
A_23_P428260	STEAP2	0.64061	1.77757	1.32977	NM_152999
A_23_P50504	FTL	2.65865	2.0258	1.89967	NM_000146
A_23_P50919	SERPINE2	2.07693	2.79081	1.8466	NM_006216
A_23_P54517	TYRO3	1.31041	1.7121	1.30748	NM_006293
A_23_P55998	SLC1A5	1.39323	1.5909	1.79739	NM_005628
A_23_P58676	NPR3	0.451759	4.34712	1.73387	NM_001204375
A_23_P61280	COPG2	0.442756	0.586427	0.572854	NM_012133
A_23_P66017	PRRT2	1.41028	0.626616	0.527029	NM_145239
A_23_P68730	PDXK	1.32147	1.41989	1.35232	NM_003681
A_23_P70398	VEGFA	1.73262	1.57023	2.3095	NM_001025370
A_23_P82047	STXBP5	1.49295	1.6398	1.45965	NM_001127715
A_24_P109069	SYT15	1.32358	1.36761	1.32388	NM_181519
A_24_P114438	OLA1	0.501843	0.671165	0.454139	NM_013341
A_24_P12401	VEGFA	1.70301	1.34234	1.98434	NM_001025366
A_24_P151	KCNAB2	1.50874	1.64923	0.653012	NM_003636
A_24_P205045	ERC2	1.86231	0.747731	1.98987	NM_015576
A_24_P286114	SLC1A3	3.04378	6.79701	1.31703	NM_004172
A_24_P295963	SLC38A2	1.80756	2.96012	1.53612	NM_018976
A_24_P300777	ADAM8	3.15334	0.675069	1.44135	NM_001109
A_24_P318593	SCRN2	0.398574	0.757821	0.68791	NM_138355
A_24_P329065	BTN3A1	1.3959	1.51481	0.694591	NM_007048
A_24_P370156	MAN2B1	0.764199	0.668626	0.762088	NM_000528
A_24_P414712	BRPF3	1.60792	2.25472	1.70088	NM_015695
A_24_P69538	TLR4	1.41832	1.37956	1.45625	NM_138554
A_24_P944827	ATG7	1.76122	1.70714	1.34704	NM_006395
A_32_P101689	FAM3C	0.517993	0.706835	0.554754	NM_014888
A_32_P155247	FTL	2.72485	2.01852	1.97928	NM_000146
A_32_P175739	HK2	0.733279	1.63495	1.41108	NM_000189
A_33_P3209229	RAB26	0.576189	1.51469	0.426312	NM_014353
A_33_P3251283	CTAGE4	1.65644	2.18102	1.50633	NM_198495
A_33_P3270863	XDH	2.45424	0.69144	1.93133	NM_000379
A_33_P3272628	FCER1G	1.89147	0.587815	2.74008	ENST00000367992
A_33_P3275968	SEL1L	1.42745	1.65775	1.45711	NM_005065
A_33_P3281408	YPEL5	1.66926	1.71212	1.80198	NM_001127401
A_33_P3330264	CXCL1	2.02761	5.44506	1.50727	NM_001511
A_33_P3360972	EXOC3L4	0.288361	2.97428	0.454761	NM_001077594
A_33_P3361851	RAB7A	1.33416	1.64333	1.32916	NM_004637
A_33_P3379091	SYNGR1	0.561149	0.664303	0.585214	NM_145731
A_33_P3381870	DMTN	0.66141	0.520693	0.689579	NM_001978
A_33_P3382331	HSPA6	2.00633	2.77427	16.058	NM_002155
A_33_P3392525	ARL4D	1.52061	2.14097	1.46419	NM_001661
A_33_P3399208	HLA-B	0.630446	0.676911	0.640242	ENST00000466304
A_33_P3401428	TMEM38B	1.33364	1.40005	1.43698	NM_018112
A_33_P3402091	MERTK	1.76237	1.68801	2.04253	NM_006343
A_33_P3402615	SLC6A9	3.26973	4.74907	2.70209	NM_201649
A_33_P3405114	ENHO	0.573738	0.50084	0.424406	NM_198573
A_33_P3415430	HSPA1B	2.16364	3.19619	13.5938	NM_005346
A_33_P3417626	ENHO	0.386716	0.25004	0.441648	NM_198573
A_33_P3420235	ARPC5	0.270217	0.339648	0.751132	ENST00000367534
A_33_P3733417	DRD2	0.271546	0.376767	0.740846	NM_000795
