# Supplementary material for: Gene expression profiling of glioblastoma cell lines depending on TP53 status after tumor-treating fields (TTFields) treatment
Source: Sci Rep. 2020 Jul 23;10:12272. doi: 10.1038/s41598-020-68473-6 (PMC7378235; doi:10.1038/s41598-020-68473-6)
Supplement: Supplementary file 3 — Supplementary Dataset 3. [file 41598_2020_68473_MOESM3_ESM.xlsx]

## Sheet: Sheet1
Filter: 151	Cell death			Filter: 135	Cell cycle			Filter: 185	Immune & inflammatory responses
Systematic	Gene Symbol	U87_TTF /U87_CTL		Systematic	Gene Symbol	U87_TTF /U87_CTL		Systematic	Gene Symbol	U87_TTF /U87_CTL
A_23_P106002	NFKBIA	0.38082		A_23_P108785	ACTR3	0.5894		A_23_P106080	RNASE7	0.495245		Color index
A_23_P106906	PPL	0.563887		A_23_P110712	DUSP1	0.484144		A_23_P108785	ACTR3	0.5894		Log(2) ratio	Fold	Color	RGB
A_23_P111381	ATG5	0.587223		A_23_P117163	RCBTB1	0.641222		A_23_P111132	HSPA1A	0.317698		>3.321928095	>10		150.5.1
A_23_P11644	SPRR2D	0.58563		A_23_P121215	CAMK1	0.416897		A_23_P120125	COLEC11	1.58246		>2.9068906	>7.5		200.7.2
A_23_P120125	COLEC11	1.58246		A_23_P123539	PPP2R2A	0.650542		A_23_P121533	SPON2	3.70809		>2.321928095	>5		250.8.2
A_23_P120883	HMOX1	0.341727		A_23_P124927	RGS14	1.58588		A_23_P121716	ANXA3	0.561083		>1.5849625	>3		253.52.47
A_23_P12572	CASP7	0.489932		A_23_P137856	MUC1	0.58785		A_23_P124190	TRIM34	0.646183		>1	>2		253.102.98
A_23_P127233	SMNDC1	0.386244		A_23_P140821	PARD6A	1.59164		A_23_P12463	QSOX1	0.558749		>0.8073549	>1.75		254.152.148
A_23_P12884	GRK5	1.75802		A_23_P148990	HMCN1	0.660562		A_23_P127948	ADM	0.655556		>0.584962501	>1.5		255.202.201
A_23_P131365	NDUFS1	0.633019		A_23_P153583	PPP5C	1.71286		A_23_P128919	LGALS3	0.143925		>0.3219281	>1.25		255.230.229
A_23_P134176	SOD2	0.560272		A_23_P162874	HSP90AA1	0.53021		A_23_P13425	CD81	1.60167		0	1		255.255.255
A_23_P138835	CAPN1	0.527531		A_23_P164559	CHAMP1	2.15458		A_23_P135271	B4GALT1	0.660344		<-0.3219281	<0.8		232.229.255
A_23_P153562	C5AR1	0.590861		A_23_P167595	UBE2B	0.532983		A_23_P138835	CAPN1	0.527531		<-0.584962501	<0.6666666		205.205.205
A_23_P159406	SPRR1B	0.261301		A_23_P17673	DNMT3L	2.0837		A_23_P145863	S100A11	0.656444		<-0.8073549	<0.5714286		152.162.254
A_23_P169437	LCN2	0.132015		A_23_P19115	GSPT2	0.620035		A_23_P147431	LYN	0.436332		<-1	<0.5		88.104.254
A_23_P17134	MAL	0.170827		A_23_P202837	CCND1	1.58516		A_23_P148273	MAGT1	0.633068		<-1.5849625	<0.3333333		39.59.253
A_23_P19020	SNCAIP	1.62643		A_23_P209689	ROCK2	0.655891		A_23_P153562	C5AR1	0.590861		<-2.321928095	<0.2		2.25.244
A_23_P201035	GBA	0.543687		A_23_P213883	NIPBL	0.65305		A_23_P15394	CD68	0.585563		<-2.9068906	<0.1333333		1.14.137
A_23_P202104	PPIF	0.658187		A_23_P215566	AHR	0.611896		A_23_P154894	CSTB	0.341992		<-3.321928095	<0.1		1.9.83
A_23_P205336	GSKIP	0.559309		A_23_P22614	SEPT6	0.622141		A_23_P155755	CXCL6	0.649411
A_23_P206077	AEN	2.42851		A_23_P23221	GADD45A	1.50301		A_23_P157580	SDCBP	0.510827
A_23_P210465	PI3	0.506103		A_23_P27215	UBB	0.612599		A_23_P162874	HSP90AA1	0.53021
A_23_P214950	PERP	0.496815		A_23_P300245	DMRTC2	1.52093		A_23_P16469	PLAUR	0.560773
A_23_P215566	AHR	0.611896		A_23_P317347	ESCO1	0.560635		A_23_P169437	LCN2	0.132015
A_23_P215634	IGFBP3	0.481535		A_23_P32615	MNAT1	0.643846		A_23_P170857	IL1RAP	0.582355
A_23_P218997	PDCD6	0.515691		A_23_P329198	NABP1	0.368045		A_23_P19691	HEBP2	0.633348
A_23_P23048	S100A9	0.398945		A_23_P345118	PIM1	0.613336		A_23_P200560	CDC42	0.663363
A_23_P23221	GADD45A	1.50301		A_23_P34942	EVI5	0.627713		A_23_P204087	OAS2	0.59549
A_23_P250251	IFNA2	0.640058		A_23_P35399	ANXA11	0.648808		A_23_P207456	CCL8	0.658067
A_23_P2674	KRT4	0.573214		A_23_P357365	STAG1	2.15998		A_23_P208493	LILRB2	1.55652
A_23_P27133	KRT15	0.632038		A_23_P364107	MIS18BP1	0.572211		A_23_P209055	CD22	2.44932
A_23_P29365	RYBP	0.653938		A_23_P384499	RPTOR	1.51364		A_23_P210465	PI3	0.506103
A_23_P30024	NFKB1	0.642259		A_23_P387071	ZNF830	1.63868		A_23_P214330	SERPINB1	0.572859
A_23_P312718	PNPLA8	0.604203		A_23_P401	CENPF	0.637121		A_23_P215154	NUB1	1.72405
A_23_P321703	BCL2A1	0.603151		A_23_P402733	SON	0.645682		A_23_P23048	S100A9	0.398945
A_23_P32414	STK26	0.664435		A_23_P40354	MAPRE1	0.630686		A_23_P250251	IFNA2	0.640058
A_23_P345118	PIM1	0.613336		A_23_P416142	DLG1	0.571627		A_23_P251031	IL13	1.78648
A_23_P356494	SPINK5	0.392881		A_23_P418597	TNKS1BP1	0.654259		A_23_P256375	STX4	1.53937
A_23_P369343	KLK8	0.6058		A_23_P420373	DNMT3A	1.51478		A_23_P256473	SEMA3C	0.507787
A_23_P37949	THOC6	1.6614		A_23_P428129	CDKN1C	0.306057		A_23_P257815	CD180	0.600995
A_23_P382199	VAPA	0.520971		A_23_P44505	KLF11	1.69592		A_23_P2661	RAP1B	0.623179
A_23_P388190	DIDO1	1.64285		A_23_P47058	CUZD1	0.640305		A_23_P29036	IFNGR2	0.505572
A_23_P41114	CSTA	0.447658		A_23_P60387	NOTCH1	1.62283		A_23_P30024	NFKB1	0.642259
A_23_P420373	DNMT3A	1.51478		A_23_P61398	PIM3	0.485911		A_23_P304356	CLEC5A	0.582019
A_23_P433990	SPG7	2.055		A_23_P62901	BTG2	0.636957		A_23_P30547	LCP2	0.626508
A_23_P434809	S100A8	0.11642		A_23_P69521	CCNI	0.630957		A_23_P350451	PRDM1	0.570677
A_23_P44505	KLF11	1.69592		A_23_P74068	MSH4	0.333401		A_23_P351148	SH2D1B	0.641136
A_23_P60387	NOTCH1	1.62283		A_23_P75839	TSG101	0.656157		A_23_P35230	CD46	0.361252
A_23_P61398	PIM3	0.485911		A_23_P7873	MCM3	1.5971		A_23_P354074	LYST	0.592906
A_23_P62709	SPRR3	0.449656		A_23_P8185	DYNLT1	0.58151		A_23_P37441	B2M	0.261467
A_23_P64854	KRT75	1.62069		A_23_P96501	TEX11	0.658602		A_23_P37736	TNFRSF17	0.619826
A_23_P66798	KRT19	0.502187		A_23_P99452	BRCA2	0.623315		A_23_P382199	VAPA	0.520971
A_23_P69109	PLSCR1	0.41669		A_24_P101114	CNOT1	0.51239		A_23_P406448	RAB9B	0.652538
A_23_P69617	UNC5C	1.64919		A_24_P106112	PKD2	0.662592		A_23_P408353	HLA-A	0.363409
A_23_P72651	ECSCR	0.65852		A_24_P106681	YWHAG	0.43265		A_23_P41143	APEH	2.09063
A_23_P74609	G0S2	0.566144		A_24_P107317	USP2	1.50995		A_23_P416142	DLG1	0.571627
A_23_P76488	EMP1	0.20086		A_24_P109101	TMPRSS11A	0.319659		A_23_P419760	CRISP3	0.221012
A_23_P78248	KRT23	0.648848		A_24_P148836	KLHDC8B	1.53531		A_23_P434809	S100A8	0.11642
A_23_P79518	IL1B	0.488356		A_24_P15586	THAP5	0.580327		A_23_P45871	IFI44L	0.643294
A_23_P86653	SRGN	0.484611		A_24_P179044	SNX9	0.580319		A_23_P48056	CKAP4	0.457615
A_23_P86917	FADD	1.56456		A_24_P183292	CSNK1A1	0.548295		A_23_P48886	ADAM10	0.659751
A_23_P90311	TICAM1	0.33245		A_24_P196704	KMT2E	0.602005		A_23_P502590	KIR2DS4	0.628542
A_23_P90845	TIA1	0.439225		A_24_P226210	CEP120	0.630273		A_23_P50504	FTL	0.664421
A_23_P96158	KRT17	0.500412		A_24_P229531	NABP1	0.609741		A_23_P51996	STXBP3	0.569139
A_23_P98022	SIRT1	0.616309		A_24_P237486	MECP2	1.80036		A_23_P55802	AP1M1	1.70057
A_23_P99452	BRCA2	0.623315		A_24_P295590	RASSF4	1.55384		A_23_P58266	S100P	0.174083
A_23_P99540	ZFP36L1	0.656311		A_24_P322369	VPS4B	0.580477		A_23_P60296	OSTF1	0.622499
A_24_P120970	ARRDC1-AS1	1.50169		A_24_P349151	SASS6	0.610431		A_23_P60387	NOTCH1	1.62283
A_24_P192301	SEMA3A	0.614542		A_24_P366082	MICAL3	2.10977		A_23_P69339	ACAA1	0.649077
A_24_P228149	KRT13	0.358505		A_24_P370970	NSL1	0.651958		A_23_P7144	CXCL1	0.383957
A_24_P229164	HIP1R	1.82041		A_24_P387869	PKN2	0.448014		A_23_P79518	IL1B	0.488356
A_24_P23258	GRAMD4	1.50063		A_24_P39211	ING1	1.52276		A_23_P8185	DYNLT1	0.58151
A_24_P237036	TNFSF14	0.499671		A_24_P396650	RPS6KA1	1.6729		A_23_P8281	IFNGR1	0.501978
A_24_P239606	GADD45B	0.325929		A_24_P405298	PPP1CB	0.369976		A_23_P85209	IL13RA2	0.593176
A_24_P245298	TNFSF12	1.86408		A_24_P407930	SEH1L	0.590126		A_23_P86599	DMBT1	1.72799
A_24_P270460	IFI27	0.153656		A_24_P413884	CENPA	1.64202		A_23_P86917	FADD	1.56456
A_24_P277955	FIS1	1.56059		A_24_P472455	ARF6	0.663108		A_23_P90311	TICAM1	0.33245
A_24_P286013	UBE2K	0.241099		A_24_P80532	CCNG2	0.329411		A_23_P94412	PDCD1LG2	0.641291
A_24_P304071	IFIT2	0.649804		A_24_P81841	CDKN1B	0.426307		A_23_P94501	ANXA1	0.125676
A_24_P319113	P2RX7	0.429753		A_24_P911676	SOX4	0.50299		A_23_P98022	SIRT1	0.616309
A_24_P331704	KRT80	0.632104		A_24_P915692	PHLDA1	0.552186		A_23_P99693	ZBTB1	0.589729
A_24_P387869	PKN2	0.448014		A_24_P945000	SKA2	0.611053		A_24_P11506	KYNU	0.52537
A_24_P393372	PACS2	1.95689		A_24_P945194	PDCD6IP	0.503686		A_24_P142743	CNN2	0.592432
A_24_P396650	RPS6KA1	1.6729		A_32_P100683	TTC28	0.653212		A_24_P151	KCNAB2	1.63702
A_24_P40094	ATCAY	1.54198		A_32_P155811	CD2AP	0.633209		A_24_P161018	PARP14	0.560975
A_24_P416645	KLK13	0.571917		A_32_P176550	JMY	0.506633		A_24_P181254	OLFM4	0.258068
A_24_P472455	ARF6	0.663108		A_32_P199252	HSP90AA1	0.441223		A_24_P183128	PLAC8	0.3547
A_24_P54174	TNFRSF1B	0.487065		A_32_P205637	PARD6B	0.326573		A_24_P187970	PADI2	0.552733
A_24_P69538	TLR4	0.653146		A_32_P55804	CDC5L	0.573782		A_24_P190472	SLPI	0.630908
A_24_P73389	STK24	0.62892		A_32_P87013	CXCL8	0.519274		A_24_P203103	SH2D1A	0.65532
A_24_P753161	BMPR2	0.636894		A_33_P3211404	FBXL18	1.59054		A_24_P208998	TRIM23	0.648431
A_24_P81841	CDKN1B	0.426307		A_33_P3217845	TMPRSS11A	0.497028		A_24_P233570	PSMB1	0.548865
A_24_P830690	PDPK1	1.88652		A_33_P3219942	EML1	2.10163		A_24_P235988	CLEC7A	0.436866
A_24_P915692	PHLDA1	0.552186		A_33_P3222630	FBXO43	0.632398		A_24_P237036	TNFSF14	0.499671
A_24_P94054	STK4	0.520411		A_33_P3224380	DLG1	0.659886		A_24_P245298	TNFSF12	1.86408
A_24_P945194	PDCD6IP	0.503686		A_33_P3225587	NAA50	0.599601		A_24_P267592	SAMHD1	0.566647
A_24_P95029	TAX1BP1	0.470534		A_33_P3226755	FLNA	1.66547		A_24_P270460	IFI27	0.153656
A_32_P153388	GULP1	0.543347		A_33_P3227467	BNIP2	0.581029		A_24_P300777	ADAM8	0.657135
A_32_P163125	SGMS1	0.635684		A_33_P3233764	LATS1	0.607532		A_24_P304071	IFIT2	0.649804
A_32_P176550	JMY	0.506633		A_33_P3242649	KIF18A	0.646453		A_24_P304154	AMPD3	0.487781
A_32_P220472	ZFAND6	0.659614		A_33_P3244141	NDEL1	0.619435		A_24_P310894	CAPZA1	0.664685
A_32_P34552	POLB	0.438837		A_33_P3246505	MAP3K8	0.533027		A_24_P335092	SAA1	0.538382
A_32_P387648	FLG	0.403539		A_33_P3248519	SMC4	0.473348		A_24_P360269	RNASET2	1.75948
A_33_P3211558	ERBB4	0.627315		A_33_P3260722	UVRAG	1.5746		A_24_P370887	VAMP3	0.599744
A_33_P3212490	DICER1	0.587362		A_33_P3275381	MAP9	0.647885		A_24_P382319	CEACAM1	0.599692
A_33_P3223544	TMBIM4	0.554348		A_33_P3287690	CNOT2	0.644006		A_24_P402898	OTUD4	0.581804
A_33_P3226810	TNFSF10	0.347564		A_33_P3292540	CDKN2C	0.615441		A_24_P48204	SECTM1	0.226483
A_33_P3227467	BNIP2	0.581029		A_33_P3301010	SPIRE1	0.633358		A_24_P54174	TNFRSF1B	0.487065
A_33_P3239295	PRODH	1.51639		A_33_P3306545	EIF4G2	0.607708		A_24_P58337	FTH1	0.445072
A_33_P3239849	GPX1	1.68979		A_33_P3316318	CEP120	0.639501		A_24_P64344	BLNK	0.64497
A_33_P3240767	CIDEC	1.51434		A_33_P3316800	AHR	0.618341		A_24_P66027	APOBEC3B	0.258112
A_33_P3260426	SPRR2A	0.567486		A_33_P3325748	TRIOBP	1.63222		A_24_P69538	TLR4	0.653146
A_33_P3260430	SPRR2A	0.339584		A_33_P3329098	WTAP	0.578232		A_24_P844984	PIGR	1.69682
A_33_P3265749	PTGER3	0.63719		A_33_P3332414	ABCB1	1.629		A_32_P148345	ANXA2	0.374675
A_33_P3269924	HIP1R	1.64822		A_33_P3339212	TRIP13	1.51147		A_32_P156963	ACTG1	0.575981
A_33_P3290919	BAG1	0.610495		A_33_P3346102	TAOK3	0.656031		A_32_P199252	HSP90AA1	0.441223
A_33_P3292886	KRT6A	0.576708		A_33_P3347937	HSF1	1.59125		A_32_P224666	CAPZA2	0.620863
A_33_P3298356	SH3GLB1	0.541914		A_33_P3350553	UXT	0.480368		A_32_P342064	FTH1	0.574044
A_33_P3305023	WWOX	1.53134		A_33_P3356502	RALB	0.566046		A_32_P6015	MNX1	1.76684
A_33_P3306545	EIF4G2	0.607708		A_33_P3364821	PTPRC	0.438888		A_32_P70158	LILRB3	1.58285
A_33_P3316800	AHR	0.618341		A_33_P3373745	BRD4	1.75627		A_32_P81879	CST9	0.635829
A_33_P3317628	PKP3	0.546223		A_33_P3376239	KMT2E	0.516548		A_32_P87013	CXCL8	0.519274
A_33_P3319791	NR4A1	0.40394		A_33_P3378334	SMC2	0.614348		A_32_P9543	APOBEC3A	0.49133
A_33_P3323298	JUN	0.505055		A_33_P3379454	UHRF1	2.07896		A_33_P3209096	CD58	1.71964
A_33_P3323718	UACA	0.642624		A_33_P3380211	AKAP9	0.592062		A_33_P3213064	STAT2	0.664108
A_33_P3326530	RHOT1	0.648788		A_33_P3385870	CCNG2	0.619249		A_33_P3213169	ITGAX	0.50302
A_33_P3329088	PRSS8	0.644057		A_33_P3389153	STK10	1.77934		A_33_P3220470	SMAD6	1.54455
A_33_P3340782	SPINK5	0.531158		A_33_P3405444	WASL	0.30539		A_33_P3220911	BST2	0.566267
A_33_P3345534	KRT14	0.630992		A_33_P3411925	WDR18	1.75786		A_33_P3221303	CCR10	1.66215
A_33_P3350553	UXT	0.480368		A_33_P3411991	RABGAP1	0.663738		A_33_P3224380	DLG1	0.659886
A_33_P3351536	PTK2B	0.627556		A_33_P3417141	CCDC124	1.5842		A_33_P3226492	RAB7A	0.621892
A_33_P3356502	RALB	0.566046		A_33_P3665346	PAX6	0.643973		A_33_P3226810	TNFSF10	0.347564
A_33_P3364864	NAMPT	0.245629		A_33_P3665777	HSP90AA1	0.402365		A_33_P3228190	KCNAB2	1.5974
A_33_P3364869	NAMPT	0.610368		A_33_P3716128	SMC4	0.48411		A_33_P3229402	PECAM1	1.52329
A_33_P3369058	LRRK2	0.494457		A_33_P3763846	MAPK12	1.85382		A_33_P3236177	ANG	0.623506
A_33_P3371493	TOP1	0.633503						A_33_P3238166	PXDN	1.94851
A_33_P3371650	STK17B	1.75628						A_33_P3244669	TMEM30A	0.503879
A_33_P3375934	NAMPT	0.65224						A_33_P3246833	IL1RN	0.33081
A_33_P3376971	CHAC1	0.549731						A_33_P3250398	CTSZ	1.81315
A_33_P3391126	SPINK5	0.36788						A_33_P3253249	FTH1	0.599431
A_33_P3392447	BCL10	0.28715						A_33_P3254136	PKHD1L1	0.64526
A_33_P3400708	BNIPL	0.520697						A_33_P3271445	COL4A3BP	0.642781
A_33_P3404508	NDOR1	1.5186						A_33_P3271455	PXDN	1.80506
A_33_P3407324	GULP1	0.582073						A_33_P3272075	OPRD1	1.578
A_33_P3411397	SLC25A6	1.5959						A_33_P3272568	PRDX4	0.623661
A_33_P3417865	ZFP36L1	0.422258						A_33_P3281408	YPEL5	0.277481
A_33_P3420043	CSRNP3	0.517978						A_33_P3281816	CAP1	0.586969
A_33_P3420048	CSRNP3	0.641378						A_33_P3283863	TENM1	0.605001
A_33_P3423551	IER3	0.59857						A_33_P3284463	ASAH1	0.658058
A_33_P3508822	APP	1.56675						A_33_P3290394	IL2RG	0.307033
A_33_P3619171	PMAIP1	0.46548						A_33_P3292886	KRT6A	0.576708
								A_33_P3298587	SBNO2	0.553329
								A_33_P3306146	PLAU	0.397264
								A_33_P3307840	LRRC7	0.571578
								A_33_P3316273	CCL3	0.468012
								A_33_P3317850	RIOK3	0.451221
								A_33_P3327617	FCGR2B	0.665247
								A_33_P3330109	HLA-C	0.557684
								A_33_P3338909	ARPC5	0.496771
								A_33_P3342081	PRDM1	0.651664
								A_33_P3343120	IRF8	1.60796
								A_33_P3351536	PTK2B	0.627556
								A_33_P3357609	ZBP1	1.61918
								A_33_P3361851	RAB7A	0.555558
								A_33_P3364821	PTPRC	0.438888
								A_33_P3379947	HLA-B	0.397882
								A_33_P3379962	HLA-A	0.553493
								A_33_P3381777	TREML1	0.60872
								A_33_P3382177	TIMP2	0.427528
								A_33_P3389153	STK10	1.77934
								A_33_P3392447	BCL10	0.28715
								A_33_P3405334	GM2A	0.652681
								A_33_P3414187	MRGPRX2	0.639617
								A_33_P3415430	HSPA1B	0.436468
								A_33_P3418621	VPREB1	0.654211
								A_33_P3419264	IL3	1.52139
								A_33_P3424800	HLA-B	0.416478
								A_33_P3424803	HLA-C	0.43497
								A_33_P3462960	DNAJC3	0.654664
								A_33_P3508822	APP	1.56675
								A_33_P3665777	HSP90AA1	0.402365
								A_33_P3713357	ALCAM	0.541921
								A_33_P3751889	TOM1	0.655641
								A_33_P3835524	POU2F2	0.461337
								A_33_P3881812	IRGM	0.547416
