# Supplementary material for: Gene expression profiling of glioblastoma cell lines depending on TP53 status after tumor-treating fields (TTFields) treatment
Source: Sci Rep. 2020 Jul 23;10:12272. doi: 10.1038/s41598-020-68473-6 (PMC7378235; doi:10.1038/s41598-020-68473-6)
Supplement: Supplementary file 4 — Supplementary Dataset 4. [file 41598_2020_68473_MOESM4_ESM.xlsx]

## Sheet: Sheet2
Filter: 151		Fold change		Filter: 184		Fold change		Filter: 117		Fold change		Filter: 246		Fold change
Systematic	Gene Symbol	U87_TTF /U87_CTL		Systematic	Gene Symbol	U251_TTF /U251_CTL		Systematic	Gene Symbol	U373 TTF/ U373 Con		Systematic	Gene Symbol	T98G_TTF /T98G_CTL		Color index
A_23_P106002	NFKBIA	0.38082		A_23_P100711	PMP22	0.569473		A_23_P100711	PMP22	0.475431		A_23_P100074	AVEN	1.51446		Log(2) ratio	Fold	Color	RGB
A_23_P106906	PPL	0.563887		A_23_P102000	CXCR4	0.367874		A_23_P102000	CXCR4	0.409408		A_23_P102000	CXCR4	0.608575		>3.321928095	>10		150.5.1
A_23_P111381	ATG5	0.587223		A_23_P104318	DDIT4	2.30995		A_23_P104318	DDIT4	2.9945		A_23_P104318	DDIT4	3.74891		>2.9068906	>7.5		200.7.2
A_23_P11644	SPRR2D	0.58563		A_23_P104804	ZBTB16	0.318834		A_23_P106682	EMP2	0.615771		A_23_P104804	ZBTB16	2.12386		>2.321928095	>5		250.8.2
A_23_P120125	COLEC11	1.58246		A_23_P106002	NFKBIA	1.80624		A_23_P107116	RNF112	0.510507		A_23_P107465	KRT31	1.52733		>1.5849625	>3		253.52.47
A_23_P120883	HMOX1	0.341727		A_23_P106906	PPL	0.290108		A_23_P118834	TOP2A	0.57839		A_23_P110879	TRAF3IP2	1.58272		>1	>2		253.102.98
A_23_P12572	CASP7	0.489932		A_23_P107116	RNF112	2.92779		A_23_P120845	XBP1	1.752		A_23_P115190	NGF	1.81492		>0.8073549	>1.75		254.152.148
A_23_P127233	SMNDC1	0.386244		A_23_P107465	KRT31	1.90619		A_23_P120883	HMOX1	9.48448		A_23_P118834	TOP2A	0.648477		>0.584962501	>1.5		255.202.201
A_23_P12884	GRK5	1.75802		A_23_P109452	CHEK2	1.72463		A_23_P120933	ATF4	2.94607		A_23_P120845	XBP1	2.47173		>0.3219281	>1.25		255.230.229
A_23_P131365	NDUFS1	0.633019		A_23_P110052	FOXL2	1.51205		A_23_P121253	TNFSF10	0.438028		A_23_P120883	HMOX1	9.11799		0	1		255.255.255
A_23_P134176	SOD2	0.560272		A_23_P120125	COLEC11	1.53396		A_23_P122924	INHBA	1.55545		A_23_P120933	ATF4	2.14957		<-0.3219281	<0.8		232.229.255
A_23_P138835	CAPN1	0.527531		A_23_P120883	HMOX1	13.1482		A_23_P126908	TNFRSF14	0.627282		A_23_P12189	DFFA	1.72038		<-0.584962501	<0.6666666		205.205.205
A_23_P153562	C5AR1	0.590861		A_23_P120933	ATF4	1.56286		A_23_P138507	CDK1	0.641936		A_23_P122876	TAF6	1.55011		<-0.8073549	<0.5714286		152.162.254
A_23_P159406	SPRR1B	0.261301		A_23_P121253	TNFSF10	0.521845		A_23_P142310	MKNK2	3.45274		A_23_P122924	INHBA	0.61858		<-1	<0.5		88.104.254
A_23_P169437	LCN2	0.132015		A_23_P126844	TNFRSF25	2.13437		A_23_P145114	GCLC	1.60775		A_23_P126844	TNFRSF25	0.664248		<-1.5849625	<0.3333333		39.59.253
A_23_P17134	MAL	0.170827		A_23_P1292	ERCC6	1.54954		A_23_P149259	TMEM79	2.60413		A_23_P140830	ELMO3	0.550236		<-2.321928095	<0.2		2.25.244
A_23_P19020	SNCAIP	1.62643		A_23_P130488	ERCC2	0.598348		A_23_P15654	TRAF4	0.424368		A_23_P142310	MKNK2	2.40358		<-2.9068906	<0.1333333		1.14.137
A_23_P201035	GBA	0.543687		A_23_P134454	CAV1	0.597633		A_23_P159227	ADAM15	0.499837		A_23_P145114	GCLC	1.70074		<-3.321928095	<0.1		1.9.83
A_23_P202104	PPIF	0.658187		A_23_P137797	RYR2	0.392012		A_23_P19673	SGK1	1.665		A_23_P145388	MTCH1	1.66432
A_23_P205336	GSKIP	0.559309		A_23_P140830	ELMO3	1.51941		A_23_P207445	MAP2K6	0.493647		A_23_P146456	CTSV	0.427942
A_23_P206077	AEN	2.42851		A_23_P142310	MKNK2	2.2595		A_23_P208870	AKT2	0.550339		A_23_P146922	GAS6	0.476115
A_23_P210465	PI3	0.506103		A_23_P145114	GCLC	2.9526		A_23_P209195	C19orf12	1.59572		A_23_P149375	THEM4	0.480413
A_23_P214950	PERP	0.496815		A_23_P146456	CTSV	0.606638		A_23_P209625	CYP1B1	0.557925		A_23_P151209	CSRNP2	1.79794
A_23_P215566	AHR	0.611896		A_23_P149375	THEM4	0.567979		A_23_P210690	TRIB3	6.03862		A_23_P151405	CKAP2	0.656417
A_23_P215634	IGFBP3	0.481535		A_23_P158708	DCC	0.252485		A_23_P21134	DDIT3	4.70205		A_23_P152115	NME3	1.70473
A_23_P218997	PDCD6	0.515691		A_23_P159406	SPRR1B	0.177843		A_23_P215913	CLU	2.99096		A_23_P154500	DNMT3A	1.57283
A_23_P23048	S100A9	0.398945		A_23_P167509	CYFIP2	0.661508		A_23_P216920	NEK6	1.50659		A_23_P1552	CTSC	0.469652
A_23_P23221	GADD45A	1.50301		A_23_P17134	MAL	1.55889		A_23_P23221	GADD45A	1.82683		A_23_P155765	HMGB2	0.644218
A_23_P250251	IFNA2	0.640058		A_23_P201731	TRAF5	1.52963		A_23_P25194	HRK	3.26853		A_23_P158708	DCC	0.282819
A_23_P2674	KRT4	0.573214		A_23_P202978	CASP1	2.77873		A_23_P255884	GSN	0.621638		A_23_P160025	IFI16	1.6706
A_23_P27133	KRT15	0.632038		A_23_P207445	MAP2K6	0.645591		A_23_P258418	TNIP2	1.72104		A_23_P162879	APOPT1	1.6682
A_23_P29365	RYBP	0.653938		A_23_P210690	TRIB3	2.80128		A_23_P27133	KRT15	0.458429		A_23_P164089	RFFL	2.13301
A_23_P30024	NFKB1	0.642259		A_23_P21134	DDIT3	1.63871		A_23_P304682	EMP2	0.595177		A_23_P168882	TP53INP1	2.26825
A_23_P312718	PNPLA8	0.604203		A_23_P211797	OPA1	0.63632		A_23_P312718	PNPLA8	1.50029		A_23_P169117	RRAGA	1.83968
A_23_P321703	BCL2A1	0.603151		A_23_P215913	CLU	2.13316		A_23_P356004	KCNIP3	1.66581		A_23_P17663	MX1	1.73965
A_23_P32414	STK26	0.664435		A_23_P250136	GRIK2	0.436615		A_23_P357104	ANXA6	0.528928		A_23_P201287	KIF1B	0.66125
A_23_P345118	PIM1	0.613336		A_23_P25194	HRK	3.59883		A_23_P37914	SLC5A11	1.68502		A_23_P202104	PPIF	2.31522
A_23_P356494	SPINK5	0.392881		A_23_P256244	OXR1	0.521602		A_23_P379550	YARS	1.75346		A_23_P205549	MAX	1.61828
A_23_P369343	KLK8	0.6058		A_23_P257578	SRA1	0.565752		A_23_P379649	BMF	0.635281		A_23_P205686	PSEN1	1.54879
A_23_P37949	THOC6	1.6614		A_23_P27133	KRT15	0.572149		A_23_P382775	BBC3	1.56694		A_23_P207445	MAP2K6	1.59669
A_23_P382199	VAPA	0.520971		A_23_P29922	TLR3	1.76684		A_23_P386411	PPID	1.88172		A_23_P209195	C19orf12	1.54057
A_23_P388190	DIDO1	1.64285		A_23_P352266	BCL2	1.72968		A_23_P389897	NGFR	1.67141		A_23_P209430	ALS2	1.67618
A_23_P41114	CSTA	0.447658		A_23_P377664	ALS2	0.645243		A_23_P411296	CEBPB	1.99437		A_23_P209625	CYP1B1	2.50775
A_23_P420373	DNMT3A	1.51478		A_23_P37910	MAPK3	0.653022		A_23_P420551	CIT	0.63582		A_23_P210538	ELMO2	1.56344
A_23_P433990	SPG7	2.055		A_23_P37914	SLC5A11	1.69281		A_23_P44505	KLF11	1.62219		A_23_P210554	SPATA2	1.96372
A_23_P434809	S100A8	0.11642		A_23_P379475	DHCR24	0.412331		A_23_P46238	CELA2A	1.82586		A_23_P210690	TRIB3	2.38178
A_23_P44505	KLF11	1.69592		A_23_P382775	BBC3	1.98343		A_23_P47077	BAG3	1.96683		A_23_P211326	CECR2	1.65951
A_23_P60387	NOTCH1	1.62283		A_23_P38537	KRT16	2.74637		A_23_P47614	PHLDA2	1.61503		A_23_P21134	DDIT3	2.0915
A_23_P61398	PIM3	0.485911		A_23_P389897	NGFR	2.60157		A_23_P54144	BMP4	1.50953		A_23_P211797	OPA1	0.653276
A_23_P62709	SPRR3	0.449656		A_23_P395426	DIDO1	0.565781		A_23_P55448	KRT12	0.662841		A_23_P212475	SHISA5	1.51416
A_23_P64854	KRT75	1.62069		A_23_P397455	ACVR1C	2.89568		A_23_P56746	FAP	0.570241		A_23_P213620	PPP2R2B	1.61227
A_23_P66798	KRT19	0.502187		A_23_P404667	BIK	0.637843		A_23_P66798	KRT19	0.572613		A_23_P214950	PERP	1.54421
A_23_P69109	PLSCR1	0.41669		A_23_P408955	E2F2	0.625465		A_23_P71972	WWOX	0.543882		A_23_P215566	AHR	1.83247
A_23_P69617	UNC5C	1.64919		A_23_P41114	CSTA	2.32034		A_23_P73526	CITED1	0.413868		A_23_P215913	CLU	2.04034
A_23_P72651	ECSCR	0.65852		A_23_P411296	CEBPB	2.67251		A_23_P74609	G0S2	2.53052		A_23_P215956	MYC	1.99501
A_23_P74609	G0S2	0.566144		A_23_P41765	IRF1	1.57224		A_23_P79134	PLEKHF1	1.68073		A_23_P216920	NEK6	2.04558
A_23_P76488	EMP1	0.20086		A_23_P41854	CARD6	2.18829		A_23_P79518	IL1B	1.51534		A_23_P218646	TNFRSF6B	0.543952
A_23_P78248	KRT23	0.648848		A_23_P47116	RASSF7	0.595164		A_23_P81399	SQSTM1	1.82689		A_23_P23346	MLLT11	1.50226
A_23_P79518	IL1B	0.488356		A_23_P52336	UNC5B	5.05052		A_23_P86653	SRGN	1.69331		A_23_P250136	GRIK2	1.9424
A_23_P86653	SRGN	0.484611		A_23_P58588	SLIT3	0.604712		A_23_P887	IKBKE	0.504441		A_23_P251893	BRAT1	0.628799
A_23_P86917	FADD	1.56456		A_23_P60283	XPA	0.555385		A_23_P89601	KRT32	0.547761		A_23_P253029	BOK	1.59758
A_23_P90311	TICAM1	0.33245		A_23_P61050	MLKL	1.63059		A_23_P90172	PPP1R15A	3.00228		A_23_P256244	OXR1	0.386957
A_23_P90845	TIA1	0.439225		A_23_P62709	SPRR3	1.78707		A_24_P133253	KITLG	1.99943		A_23_P257895	MAPK1	1.64376
A_23_P96158	KRT17	0.500412		A_23_P66311	DNASE1	1.64767		A_24_P134834	RHBDD1	1.69612		A_23_P27075	GABARAP	1.6846
A_23_P98022	SIRT1	0.616309		A_23_P66798	KRT19	0.629463		A_24_P137522	USP53	1.52286		A_23_P27133	KRT15	0.594116
A_23_P99452	BRCA2	0.623315		A_23_P67648	CAPNS1	0.57037		A_24_P171268	RASSF5	0.603578		A_23_P29257	H1F0	0.637729
A_23_P99540	ZFP36L1	0.656311		A_23_P71530	TNFRSF11B	2.24283		A_24_P192301	SEMA3A	0.649301		A_23_P303145	FGFR2	4.26627
A_24_P120970	ARRDC1-AS1	1.50169		A_23_P74609	G0S2	6.40838		A_24_P205120	SPG7	0.64093		A_23_P304682	EMP2	0.566327
A_24_P192301	SEMA3A	0.614542		A_23_P7835	EPHA7	0.184076		A_24_P206776	CRYAB	3.87158		A_23_P312718	PNPLA8	1.96839
A_24_P228149	KRT13	0.358505		A_23_P79134	PLEKHF1	1.82072		A_24_P207479	DEDD2	1.98491		A_23_P320739	MEF2C	1.73127
A_24_P229164	HIP1R	1.82041		A_23_P79518	IL1B	0.629928		A_24_P22079	FOXO1	0.562265		A_23_P34144	MAGEH1	1.96532
A_24_P23258	GRAMD4	1.50063		A_23_P80032	E2F1	0.626977		A_24_P237270	ADORA2A	3.69575		A_23_P345118	PIM1	1.63267
A_24_P237036	TNFSF14	0.499671		A_23_P81399	SQSTM1	2.06929		A_24_P239606	GADD45B	1.58412		A_23_P348121	FOSL2	1.74584
A_24_P239606	GADD45B	0.325929		A_23_P82503	PEG10	0.549927		A_24_P244470	RNF41	1.57713		A_23_P352266	BCL2	0.645919
A_24_P245298	TNFSF12	1.86408		A_23_P89941	CDKN2D	0.662482		A_24_P270728	NUPR1	3.94354		A_23_P356565	RRP8	1.59818
A_24_P270460	IFI27	0.153656		A_23_P94230	LY96	2.74273		A_24_P284523	MAP3K10	2.34514		A_23_P376096	TICAM1	1.5352
A_24_P277955	FIS1	1.56059		A_23_P94533	CTSL	1.54128		A_24_P29401	PIK3R1	0.640736		A_23_P37914	SLC5A11	2.44414
A_24_P286013	UBE2K	0.241099		A_23_P98183	HRAS	0.62806		A_24_P320103	MECOM	1.69297		A_23_P379649	BMF	0.304625
A_24_P304071	IFIT2	0.649804		A_23_P98350	BIRC3	2.84512		A_24_P363548	HIP1	0.625267		A_23_P38537	KRT16	2.99864
A_24_P319113	P2RX7	0.429753		A_23_P99163	DRAM1	1.60972		A_24_P557479	XAF1	1.5958		A_23_P386411	PPID	1.60998
A_24_P331704	KRT80	0.632104		A_23_P99540	ZFP36L1	1.7952		A_24_P913115	PTEN	1.63901		A_23_P3982	MIEN1	1.65921
A_24_P387869	PKN2	0.448014		A_24_P10233	DAPK2	0.441872		A_24_P923251	TGM2	1.56098		A_23_P408955	E2F2	0.41444
A_24_P393372	PACS2	1.95689		A_24_P107291	PPP2R1B	0.632698		A_24_P929754	MKNK2	1.51502		A_23_P411296	CEBPB	2.16975
A_24_P396650	RPS6KA1	1.6729		A_24_P115774	BIRC2	1.551		A_24_P940115	DLC1	1.94971		A_23_P41854	CARD6	2.664
A_24_P40094	ATCAY	1.54198		A_24_P116351	SIVA1	0.641393		A_32_P134007	XKR4	0.521517		A_23_P420551	CIT	0.56188
A_24_P416645	KLK13	0.571917		A_24_P116606	WWOX	0.3911		A_32_P174083	CYCS	1.52435		A_23_P42257	IER3	3.18178
A_24_P472455	ARF6	0.663108		A_24_P120115	CFLAR	0.595505		A_32_P176550	JMY	1.7323		A_23_P430411	ITGB2	0.189811
A_24_P54174	TNFRSF1B	0.487065		A_24_P120934	GADD45G	1.55849		A_32_P234145	SHC4	1.54995		A_23_P45059	DOCK1	0.640097
A_24_P69538	TLR4	0.653146		A_24_P122921	BCL2L11	1.6715		A_32_P25273	HSPD1	1.87033		A_23_P46238	CELA2A	1.60616
A_24_P73389	STK24	0.62892		A_24_P12626	CAV1	0.56574		A_32_P86763	TGM2	2.33482		A_23_P48070	ING4	1.85769
A_24_P753161	BMPR2	0.636894		A_24_P133253	KITLG	1.69248		A_33_P3217689	JMY	1.98817		A_23_P500501	FGFR3	0.569064
A_24_P81841	CDKN1B	0.426307		A_24_P137522	USP53	1.7003		A_33_P3226810	TNFSF10	0.372004		A_23_P51936	TNFRSF9	1.50707
A_24_P830690	PDPK1	1.88652		A_24_P139191	ITCH	0.551849		A_33_P3232692	IL24	2.51361		A_23_P54649	TRADD	1.60623
A_24_P915692	PHLDA1	0.552186		A_24_P149704	DAB2IP	1.58776		A_33_P3243449	CD70	0.533621		A_23_P56746	FAP	0.26206
A_24_P94054	STK4	0.520411		A_24_P152398	TP53AIP1	0.160198		A_33_P3245178	BEX2	6.43483		A_23_P60180	ABL1	1.87626
A_24_P945194	PDCD6IP	0.503686		A_24_P157926	TNFAIP3	1.96827		A_33_P3252394	GADD45G	20.2034		A_23_P60283	XPA	0.622418
A_24_P95029	TAX1BP1	0.470534		A_24_P192301	SEMA3A	0.627339		A_33_P3256033	CBL	1.51449		A_23_P61050	MLKL	1.5294
A_32_P153388	GULP1	0.543347		A_24_P205120	SPG7	0.531783		A_33_P3258346	XAF1	1.68305		A_23_P61398	PIM3	1.5332
A_32_P163125	SGMS1	0.635684		A_24_P206624	FGFR2	0.336781		A_33_P3262927	PCBP4	0.62559		A_23_P64232	ZPR1	1.60624
A_32_P176550	JMY	0.506633		A_24_P206776	CRYAB	9.51025		A_33_P3273534	KRT81	1.67278		A_23_P66311	DNASE1	2.1404
A_32_P220472	ZFAND6	0.659614		A_24_P207139	PML	1.62578		A_33_P3273552	KRT83	1.51724		A_23_P66798	KRT19	0.205474
A_32_P34552	POLB	0.438837		A_24_P213161	NLRP2	0.650835		A_33_P3290343	CYP1B1	0.4739		A_23_P69617	UNC5C	1.85981
A_32_P387648	FLG	0.403539		A_24_P218265	TNFRSF10B	1.57151		A_33_P3313825	TGFBR2	0.433204		A_23_P71530	TNFRSF11B	4.32529
A_33_P3211558	ERBB4	0.627315		A_24_P228149	KRT13	0.315885		A_33_P3320272	TMEM79	2.51214		A_23_P79134	PLEKHF1	2.58328
A_33_P3212490	DICER1	0.587362		A_24_P270460	IFI27	0.612149		A_33_P3323718	UACA	0.657909		A_23_P81399	SQSTM1	1.66268
A_33_P3223544	TMBIM4	0.554348		A_24_P270728	NUPR1	3.5275		A_33_P3347452	RPS6KA2	2.08438		A_23_P83438	UBE2Z	1.50388
A_33_P3226810	TNFSF10	0.347564		A_24_P273756	TP63	2.68965		A_33_P3375934	NAMPT	1.69338		A_23_P86653	SRGN	2.12099
A_33_P3227467	BNIP2	0.581029		A_24_P292964	CDK5RAP3	0.6559		A_33_P3376965	CHAC1	5.02267		A_23_P89601	KRT32	0.489377
A_33_P3239295	PRODH	1.51639		A_24_P312692	API5	0.644444		A_33_P3376971	CHAC1	5.41394		A_23_P89762	PHLPP1	0.639883
A_33_P3239849	GPX1	1.68979		A_24_P319113	P2RX7	0.185915		A_33_P3380693	ADAM15	0.528372		A_23_P90172	PPP1R15A	1.80234
A_33_P3240767	CIDEC	1.51434		A_24_P325520	SORT1	0.586442		A_33_P3387696	TMBIM4	0.644841		A_23_P90311	TICAM1	1.56777
A_33_P3260426	SPRR2A	0.567486		A_24_P345540	ZC3H8	2.09239		A_33_P3400943	CDIP1	1.61054		A_23_P91943	IL12A	1.63532
A_33_P3260430	SPRR2A	0.339584		A_24_P350683	SLC9A1	0.618803		A_33_P3402076	BAD	0.577817		A_23_P92994	MFF	1.74054
A_33_P3265749	PTGER3	0.63719		A_24_P37441	PDK1	0.428248		A_33_P3405728	PKP2	0.663023		A_23_P94230	LY96	2.91432
A_33_P3269924	HIP1R	1.64822		A_24_P386622	ARRB1	2.07974		A_33_P3419785	BNIP3	1.62099		A_23_P94533	CTSL	1.79835
A_33_P3290919	BAG1	0.610495		A_24_P393372	PACS2	1.88461		A_33_P3423365	GSN	0.631384		A_23_P97623	RRAGC	1.85956
A_33_P3292886	KRT6A	0.576708		A_24_P413470	TP73	0.45064		A_33_P3663974	THRB	1.69628		A_23_P98022	SIRT1	1.5541
A_33_P3298356	SH3GLB1	0.541914		A_24_P67395	KRT8	0.649698						A_23_P98350	BIRC3	0.414468
A_33_P3305023	WWOX	1.53134		A_24_P89891	TRAF1	2.07113						A_23_P9883	NLRP3	0.372462
A_33_P3306545	EIF4G2	0.607708		A_24_P923251	TGM2	3.14102						A_23_P99540	ZFP36L1	1.58589
A_33_P3316800	AHR	0.618341		A_24_P928510	THEM4	0.467444						A_24_P10233	DAPK2	0.584085
A_33_P3317628	PKP3	0.546223		A_24_P944144	DIDO1	1.5341						A_24_P115774	BIRC2	0.583853
A_33_P3319791	NR4A1	0.40394		A_32_P103633	MCM2	0.527276						A_24_P120934	GADD45G	2.7612
A_33_P3323298	JUN	0.505055		A_32_P128701	USP53	1.57223						A_24_P120970	ARRDC1-AS1	1.54428
A_33_P3323718	UACA	0.642624		A_32_P134007	XKR4	0.494693						A_24_P122921	BCL2L11	1.56387
A_33_P3326530	RHOT1	0.648788		A_32_P140489	GDF6	0.473362						A_24_P128145	ATF2	2.03831
A_33_P3329088	PRSS8	0.644057		A_32_P176550	JMY	1.65123						A_24_P133253	KITLG	2.16327
A_33_P3340782	SPINK5	0.531158		A_32_P183904	SHF	2.07032						A_24_P134834	RHBDD1	1.82784
A_33_P3345534	KRT14	0.630992		A_32_P29806	CRADD	0.587359						A_24_P136402	KMT2A	1.52362
A_33_P3350553	UXT	0.480368		A_32_P387648	FLG	0.208596						A_24_P137522	USP53	1.75531
A_33_P3351536	PTK2B	0.627556		A_33_P3217689	JMY	1.80355						A_24_P149704	DAB2IP	1.91511
A_33_P3356502	RALB	0.566046		A_33_P3221999	GSDMB	2.49694						A_24_P157087	CASP8	2.0177
A_33_P3364864	NAMPT	0.245629		A_33_P3223116	HIPK2	1.50615						A_24_P159227	PAK6	0.49555
A_33_P3364869	NAMPT	0.610368		A_33_P3239849	GPX1	0.666281						A_24_P167683	ITPK1	0.454455
A_33_P3369058	LRRK2	0.494457		A_33_P3240348	NF1	1.59927						A_24_P171268	RASSF5	0.432361
A_33_P3371493	TOP1	0.633503		A_33_P3242829	PKN2	0.506861						A_24_P175059	ATG5	1.64929
A_33_P3371650	STK17B	1.75628		A_33_P3243449	CD70	0.666148						A_24_P205120	SPG7	0.516566
A_33_P3375934	NAMPT	0.65224		A_33_P3244640	GRK5	2.63283						A_24_P206776	CRYAB	2.66175
A_33_P3376971	CHAC1	0.549731		A_33_P3245178	BEX2	2.25777						A_24_P207479	DEDD2	1.75733
A_33_P3391126	SPINK5	0.36788		A_33_P3248982	FAIM2	1.82064						A_24_P24444	EXOG	1.51857
A_33_P3392447	BCL10	0.28715		A_33_P3252394	GADD45G	1.78874						A_24_P246467	ATF2	2.11001
A_33_P3400708	BNIPL	0.520697		A_33_P3256952	EGLN3	0.623368						A_24_P246841	SLC25A27	2.67926
A_33_P3404508	NDOR1	1.5186		A_33_P3258824	NOTCH2	0.572342						A_24_P268160	DRAM2	1.52055
A_33_P3407324	GULP1	0.582073		A_33_P3263867	P2RX7	1.62014						A_24_P270728	NUPR1	4.19567
A_33_P3411397	SLC25A6	1.5959		A_33_P3265189	DSG1	0.156155						A_24_P284523	MAP3K10	1.66314
A_33_P3417865	ZFP36L1	0.422258		A_33_P3269924	HIP1R	1.73188						A_24_P320103	MECOM	2.10577
A_33_P3420043	CSRNP3	0.517978		A_33_P3273480	BRSK2	0.475972						A_24_P326708	BRSK2	0.660534
A_33_P3420048	CSRNP3	0.641378		A_33_P3287567	BCAP29	0.601073						A_24_P336957	HTRA2	1.73015
A_33_P3423551	IER3	0.59857		A_33_P3292739	USP17L2	1.5323						A_24_P386622	ARRB1	1.93666
A_33_P3508822	APP	1.56675		A_33_P3293869	TIAL1	2.30552						A_24_P403734	ZNF385A	1.68531
A_33_P3619171	PMAIP1	0.46548		A_33_P3296479	APP	1.70436						A_24_P410408	KRT83	0.394841
				A_33_P3300212	BLCAP	0.660737						A_24_P410952	PEA15	2.21759
				A_33_P3305023	WWOX	0.632271						A_24_P42136	KRT18	0.61017
				A_33_P3305571	TNFRSF6B	5.2325						A_24_P50368	BLID	1.66847
				A_33_P3307144	GRIK2	0.550039						A_24_P53150	TRAF7	1.56672
				A_33_P3309319	PIDD1	0.663607						A_24_P681011	HIPK2	1.63665
				A_33_P3315268	KRT78	0.612725						A_24_P89457	CDKN1A	2.20609
				A_33_P3317628	PKP3	0.628799						A_24_P89891	TRAF1	0.662473
				A_33_P3322834	CSRNP3	1.64144						A_24_P89911	NAIF1	1.7481
				A_33_P3333317	OPTN	1.62383						A_24_P923251	TGM2	0.630621
				A_33_P3338166	NUAK2	0.507047						A_24_P928510	THEM4	0.476163
				A_33_P3338928	DAB2	1.53729						A_24_P98411	HSPA5	1.62173
				A_33_P3340847	CARD6	2.1974						A_24_P99090	CKAP2	0.577362
				A_33_P3342720	ATP2A1	0.13463						A_32_P128701	USP53	1.74574
				A_33_P3347452	RPS6KA2	1.70982						A_32_P142440	PCSK9	1.62412
				A_33_P3356752	GPER1	1.68838						A_32_P175739	HK2	1.63495
				A_33_P3362367	RTN3	1.58993						A_32_P234145	SHC4	0.614139
				A_33_P3376965	CHAC1	3.21144						A_32_P387648	FLG	12.3524
				A_33_P3376971	CHAC1	3.44197						A_32_P44394	AIM2	1.60005
				A_33_P3381127	FAS	1.65995						A_32_P75094	AIFM2	1.62229
				A_33_P3386760	CHEK2	1.67417						A_33_P3214720	ZC3H12A	0.638047
				A_33_P3398526	BCL2L11	1.53899						A_33_P3217689	JMY	1.9759
				A_33_P3399061	ADARB1	0.51595						A_33_P3220827	PEA15	2.19111
				A_33_P3400708	BNIPL	3.33716						A_33_P3221999	GSDMB	1.99174
				A_33_P3401422	LIPM	0.213195						A_33_P3223116	HIPK2	2.12056
				A_33_P3402076	BAD	0.506415						A_33_P3227284	OGT	1.64439
				A_33_P3405728	PKP2	0.508903						A_33_P3231363	STK3	1.5589
				A_33_P3415340	ALS2	0.423684						A_33_P3232692	IL24	3.50117
				A_33_P3417865	ZFP36L1	1.54002						A_33_P3236651	MAP2K7	1.58863
				A_33_P3419912	GGCT	0.604106						A_33_P3239347	NKX3-1	1.54248
				A_33_P3421913	CADM1	0.595422						A_33_P3243337	MYDGF	1.54991
				A_33_P3424057	PEG3	1.96338						A_33_P3243449	CD70	0.634827
				A_33_P3687198	HRK	2.08718						A_33_P3249349	PRAME	1.58972
				A_33_P3745146	CADM1	0.593588						A_33_P3252394	GADD45G	1.58063
												A_33_P3256033	CBL	1.69778
												A_33_P3258824	NOTCH2	0.518399
												A_33_P3259507	FBXO10	1.79811
												A_33_P3267410	KLLN	0.641961
												A_33_P3269924	HIP1R	1.99796
												A_33_P3273480	BRSK2	0.579478
												A_33_P3273534	KRT81	0.592891
												A_33_P3273552	KRT83	0.407806
												A_33_P3281686	TSC2	1.50806
												A_33_P3281695	NLRP3	0.287313
												A_33_P3281785	NKX3-1	3.66983
												A_33_P3287567	BCAP29	0.664759
												A_33_P3288844	IL6R	4.40097
												A_33_P3290343	CYP1B1	2.16532
												A_33_P3296169	CDCA7	0.655387
												A_33_P3308446	RHOB	1.95654
												A_33_P3309319	PIDD1	0.661942
												A_33_P3315764	TP53	1.75269
												A_33_P3316800	AHR	1.77556
												A_33_P3317163	TFAP2B	3.18567
												A_33_P3320159	GSDMC	5.27184
												A_33_P3323298	JUN	2.30108
												A_33_P3323718	UACA	0.582738
												A_33_P3327333	IRF3	1.51424
												A_33_P3330125	DIABLO	1.55474
												A_33_P3333317	OPTN	2.03759
												A_33_P3338152	HIF3A	1.76205
												A_33_P3340847	CARD6	3.04784
												A_33_P3341144	BAX	1.68057
												A_33_P3341365	RNF216	1.83379
												A_33_P3343485	HIP1	0.373074
												A_33_P3347452	RPS6KA2	0.643089
												A_33_P3351290	MZB1	0.218042
												A_33_P3358342	SIAH2	2.33029
												A_33_P3362367	RTN3	3.43901
												A_33_P3364864	NAMPT	2.05198
												A_33_P3364869	NAMPT	2.82002
												A_33_P3369844	CD24	0.50046
												A_33_P3371650	STK17B	1.98608
												A_33_P3375934	NAMPT	2.2257
												A_33_P3376965	CHAC1	5.36718
												A_33_P3376971	CHAC1	7.30986
												A_33_P3379001	UNC5A	1.6036
												A_33_P3379396	KRT1	4.80462
												A_33_P3380883	XPA	1.55465
												A_33_P3383283	CASP10	2.71046
												A_33_P3386760	CHEK2	1.51884
												A_33_P3389008	GHITM	2.32734
												A_33_P3389286	SFN	1.59143
												A_33_P3398526	BCL2L11	1.9215
												A_33_P3398862	RHOB	2.1899
												A_33_P3399943	RPS6KA2	0.655623
												A_33_P3400943	CDIP1	1.93682
												A_33_P3406706	EXOG	1.68598
												A_33_P3415340	ALS2	0.467058
												A_33_P3415345	ALS2	0.652982
												A_33_P3419785	BNIP3	1.54454
												A_33_P3423551	IER3	3.63094
												A_33_P3424295	TRAF2	0.638792
												A_33_P3489646	SPI1	0.473872
												A_33_P3619171	PMAIP1	2.41768
												A_33_P3663974	THRB	1.57261
